# Supplementary material for: Individual-network based predictions of microbial interaction signatures for response to biological therapies in IBD patients
Source: Front Mol Biosci. 2025 Jan 29;11:1490533. doi: 10.3389/fmolb.2024.1490533 (PMC11813754; doi:10.3389/fmolb.2024.1490533)
Supplement: Supplementary file 1 [file Table2.xlsx]

## Sheet: ST2
Supplementary table 2. Description of the sample size and the number of taxa (after pre-processing and filtering) for each of the cohort described in Figure 1a-b.
Cohort	Filtered taxa	Samples	Week
CD TNF	111	78	0
CD+UC TNF	125	127	0
CD VDZ	123	72	0
CD+UC VDZ	140	121	0
CD UST	110	60	0
UC TNF	154	50	0
UC VDZ	181	49	0
CD TNF	142	42	14
CD+UC TNF	152	78	14
CD VDZ	135	60	14
CD+UC VDZ	153	108	14
UC TNF	163	36	14
UC VDZ	181	49	14
CD TNF	133	65	24
CD UST	126	52	24
CD VDZ	144	36	24
