# Supplementary material for: Individual-network based predictions of microbial interaction signatures for response to biological therapies in IBD patients
Source: Front Mol Biosci. 2025 Jan 29;11:1490533. doi: 10.3389/fmolb.2024.1490533 (PMC11813754; doi:10.3389/fmolb.2024.1490533)
Supplement: Supplementary file 2 [file Table3.xlsx]

## Sheet: ST3
Supplementary table 3. P-value and (Bonferroni) adjusted p-value of dominant families (i.e., prevalence > 10%) for cohort treatments combinations at baseline. In green and yellow are highlighted significant p-values and significant adjusted p-values respectively.
Family	CD - TNF p_value	CD - TNF p_adj	CD - UST p_value	CD - UST p_adj	CD - VDZ p_value	CD - VDZ p_adj	UC - TNF p_value	UC - VDZ p_value	UC - VDZ p_adj
Bacteroidaceae	0.116474	0.349422	0.298216	0.894647	0.0967953	0.290386	0.309527	0.154396	0.463188
Lachnospiraceae	0.00813526	0.0244058	0.00750198	0.022506	0.421816	1	0.701086	0.0427455	0.128236
Ruminococcaceae	0.110403	0.331209	0.279653	0.838958	0.0340022	0.102007	0.697386	0.0667371	0.200211
