# Supplementary material for: Individual-network based predictions of microbial interaction signatures for response to biological therapies in IBD patients
Source: Front Mol Biosci. 2025 Jan 29;11:1490533. doi: 10.3389/fmolb.2024.1490533 (PMC11813754; doi:10.3389/fmolb.2024.1490533)
Supplement: Supplementary file 3 [file Table6.xlsx]

## Sheet: ST6a
Supplementary table 6a. Features related to the outcomes at week 14 in the CD TNF cohort.
Family-Genera-tag	RFCV_strata	RFCV_norm	SVM	LASSO
Bacteroidaceae|Bacteroides	0	6	2	4
Bifidobacteriaceae|Bifidobacterium	0	2	0	3
Coriobacteriaceae|Adlercreutzia	0	1	0	1
Erysipelotrichaceae|Clostridium_XVIII	0	2	1	2
Erysipelotrichaceae|Turicibacter	0	1	0	1
Lachnospiraceae|Blautia	0	4	0	10
Lachnospiraceae|Clostridium_XlVa	0	3	1	5
Lachnospiraceae|Clostridium_XlVb	0	2	0	1
Lachnospiraceae|Coprococcus	0	1	0	2
Lachnospiraceae|Dorea	0	0	1	3
Lachnospiraceae|Fusicatenibacter	1	3	2	2
Lachnospiraceae|NA	0	15	1	19
Lachnospiraceae|Roseburia	0	2	0	2
Lachnospiraceae|Ruminococcus2	1	1	1	3
Porphyromonadaceae|Butyricimonas	0	1	0	0
Porphyromonadaceae|Odoribacter	0	1	0	1
Rikenellaceae|Alistipes	0	0	1	3
Ruminococcaceae|Butyricicoccus	0	1	0	0
Ruminococcaceae|Clostridium_IV	0	0	1	5
Ruminococcaceae|Faecalibacterium	0	5	1	5
Ruminococcaceae|Gemmiger	1	2	1	1
Ruminococcaceae|NA	0	2	0	4
Ruminococcaceae|Oscillibacter	1	3	0	3
Ruminococcaceae|Ruminococcus	0	1	0	0
Sutterellaceae|Parasutterella	0	1	1	1
Verrucomicrobiaceae|Akkermansia	0	0	0	1
Pasteurellaceae|Haemophilus	0	0	0	1
Coriobacteriaceae|Senegalimassilia	0	0	0	2
Streptococcaceae|Streptococcus	0	0	0	2
Porphyromonadaceae|Parabacteroides	0	0	0	3
Clostridiaceae_1|Clostridium_sensu_stricto	0	0	0	1
Peptostreptococcaceae|Romboutsia	0	0	0	1
Enterobacteriaceae|Escherichia/Shigella	0	0	0	1
Lachnospiraceae|Anaerostipes	0	0	0	2
Prevotellaceae|Prevotella	0	0	0	1
Enterococcaceae|Enterococcus	0	0	0	2
Bacillales_Incertae_Sedis_XI|Gemella	0	0	0	1
NA|NA	0	0	0	1

## Sheet: ST6b
Supplementary table 6b. Features related to the outcomes at week 24 in the CD TNF cohort.
Family-Genera-tag	RFCV_strata	RFCV_norm	SVM	LASSO
Streptococcaceae|Streptococcus	2	2	0	0
Lachnospiraceae|Blautia	2	6	4	0
Lachnospiraceae|Dorea	1	2	1	0
Lachnospiraceae|Fusicatenibacter	1	1	1	0
Lachnospiraceae|NA	4	7	4	1
Ruminococcaceae|Faecalibacterium	2	3	0	0
Lachnospiraceae|Coprococcus	0	1	0	0
Lachnospiraceae|Roseburia	0	1	0	1
Lachnospiraceae|Clostridium_XlVb	0	1	1	0
Ruminococcaceae|Intestinimonas	0	1	1	0

## Sheet: ST6c
Supplementary table 6c. Bacterial features at the family level and the responsive genera associated with clinical outcome and endoscopic outcomes at week 14 in the CD TNF cohort.
Family	Genera	Responsiveness of genera to treatment	# of interactions
Bifidobacteriaceae	Bifidobacterium	Responsive-up	5
Coriobacteriaceae	Adlercreutzia	Responsive-up	2
Lachnospiraceae	Blautia	Responsive-up	14
Lachnospiraceae	Dorea	Responsive-up	4
Lachnospiraceae	Fusicatenibacter	Responsive-up	8
Lachnospiraceae	Roseburia	Responsive-up	4
Lachnospiraceae	Ruminococcus2	Responsive-up	6
Rikenellaceae	Alistipes	Responsive-up	4
Ruminococcaceae	Butyricicoccus	Responsive-up	1
Ruminococcaceae	Clostridium_IV	Responsive-up	6
Ruminococcaceae	Oscillibacter	Responsive-up	7
Ruminococcaceae	Ruminococcus	Responsive-up	1
Verrucomicrobiaceae	Akkermansia	Responsive-up	1
Porphyromonadaceae	Parabacteroides	Responsive-up	3
Lachnospiraceae	Anaerostipes	Responsive-up	2
Bacteroidaceae	Bacteroides	Non-responsive	12
Erysipelotrichaceae	Clostridium_XVIII	Non-responsive	5
Erysipelotrichaceae	Turicibacter	Non-responsive	2
Lachnospiraceae	Clostridium_XlVa	Non-responsive	9
Lachnospiraceae	Clostridium_XlVb	Non-responsive	3
Lachnospiraceae	Coprococcus	Non-responsive	3
Lachnospiraceae	Unclassified	Unclassified	35
Porphyromonadaceae	Butyricimonas	Non-responsive	1
Porphyromonadaceae	Odoribacter	Non-responsive	2
Ruminococcaceae	Faecalibacterium	Non-responsive	11
Ruminococcaceae	Gemmiger	Non-responsive	5
Ruminococcaceae	Unclassified	Unclassified	6
Sutterellaceae	Parasutterella	Non-responsive	3
Pasteurellaceae	Haemophilus	Non-responsive	1
Coriobacteriaceae	Senegalimassilia	Non-responsive	2
Streptococcaceae	Streptococcus	Non-responsive	2
Clostridiaceae_1	Clostridium_sensu_stricto	Non-responsive	1
Peptostreptococcaceae	Romboutsia	Non-responsive	1
Enterobacteriaceae	Escherichia/Shigella	Non-responsive	1
Prevotellaceae	Prevotella	Non-responsive	1
Enterococcaceae	Enterococcus	Non-responsive	2
Bacillales_Incertae_Sedis_XI	Gemella	Non-responsive	1
Unclassified	Unclassified	Unclassified	1

## Sheet: ST6d
Supplementary table 6d. Bacterial features at the family level and the responsive genera associated with clinical outcome and endoscopic outcomes at week 24 in the CD TNF cohort.
Family	Genera	Responsiveness of genera to treatment	# of interactions
Streptococcaceae	Streptococcus	Non-responsive	4
Lachnospiraceae	Blautia	Responsive-up	12
Lachnospiraceae	Dorea	Responsive-up	4
Lachnospiraceae	Fusicatenibacter	Responsive-up	3
Lachnospiraceae	Unclassified	Unclassified	16
Ruminococcaceae	Faecalibacterium	Non-responsive	5
Lachnospiraceae	Coprococcus	Non-responsive	1
Lachnospiraceae	Roseburia	Responsive-up	2
Lachnospiraceae	Clostridium_XlVb	Non-responsive	2
Ruminococcaceae	Intestinimonas	Responsive-up	2
