# Supplementary material for: Individual-network based predictions of microbial interaction signatures for response to biological therapies in IBD patients
Source: Front Mol Biosci. 2025 Jan 29;11:1490533. doi: 10.3389/fmolb.2024.1490533 (PMC11813754; doi:10.3389/fmolb.2024.1490533)
Supplement: Supplementary file 4 [file Table4.xlsx]

## Sheet: ST4
Supplementary table 4. Network metrics on the combination of cohort treatment before and after treatment. Reported value is the mean across all nodes in the graph. On parenthesis, when applicable, the standard deviation.
Graph	Strength	Degree	Closeness centrality	Betweenness centrality	Eigenvector centrality	Percentage of nodes in the first connected component
CD UST w0	0.1523 (0.2)	4.9636 (5.92)	0.004 (0.01	63.6455 (147.43)	0.1303 (0.22)	0.6636
CD UST w24	0.1463 (0.16 )	4.6984 (4.74)	0.0029 (0.01)	131.5079 (203.5)	0.1187 (0.2)	0.7778
CD VDZ w0	0.1763 (0.17)	5.6423 (5.07)	0.0017 (0.01)	197.4634 (326.16)	0.1242 (0.2)	0.8537
CD VDZ w24	0.0574 (0.08)	2.3889 (2.91)	0.0042 (0.01)	86.875 (215.16)	0.038 (0.14)	0.9724
UC VDZ w0	0.2876 (0.24)	8.7293 (6.16)	1e-04 (<0.01)	309.9834 (429.63)	0.1297 (0.2)	0.5486
UC VDZ w14	0.1848 (0.21)	6.5434 (6.53)	5e-04 (<0.01)	189.3064 (379.1)	0.0906 (0.15)	0.8092
CD TNF w0	0.1292 (0.16)	4.3063 (5.28)	0.006 (0.01)	60.7387 (151.1)	0.1169 (0.19)	0.6306
CD TNF w24	0.1179 (0.15)	4.1053 (4.71)	0.0035 (0.02)	102.9699 (247.63)	0.0929 (0.17)	0.6842
UC TNF w0	0.0849(0.09)	2.8052 (2.4)	0.0014 (0.01)	297.4545 (476.41)	0.0438 (0.16)	0.8247
UC TNF w14	0.122 (0.13)	4.1104 (4.07)	0.0011 (0.01)	244 (421.36)	0.0838 (0.17)	0.8282
