# Supplementary material for: Individual-network based predictions of microbial interaction signatures for response to biological therapies in IBD patients
Source: Front Mol Biosci. 2025 Jan 29;11:1490533. doi: 10.3389/fmolb.2024.1490533 (PMC11813754; doi:10.3389/fmolb.2024.1490533)
Supplement: Supplementary file 5 [file Table1.xlsx]

## Sheet: ST1
22	Supplementary table 1. Intra outcome concordance: Overview of the network topological metrics which predict individual outcomes (BO : biomarker outcome; CO : Clinical outcome; EO : endoscopic outcome). BC : Betweenness centrality, CC : Clustering co-efficient, TC : Topological co-efficient, EC : Eccentricity, NC : Neighbourhood connectivity, ASP : Average Shortest Path Length, RAD : Radiality.
23
	Cohort	# metrics BO	# metrics CO	# metrics EO
	CD TNF week 14	3 (BC, CC, TC)	2 (Degree, TC)	6 (BC, Degree, EC, NC, Stress, TC)
	CD UST week 24	4 (ASP, CC, EC, TC)	-	2 (NC, RAD)
	CD VDZ week 14	3 (Degree, EC, TC)	-	-
	CD UST week 0	-	-	2 (Degree, TC)
	CD VDZ week 24	2 (EC, RAD)	-	-
