# Supplementary material for: Individual-network based predictions of microbial interaction signatures for response to biological therapies in IBD patients
Source: Front Mol Biosci. 2025 Jan 29;11:1490533. doi: 10.3389/fmolb.2024.1490533 (PMC11813754; doi:10.3389/fmolb.2024.1490533)
Supplement: Supplementary file 6 [file Table5.xlsx]

## Sheet: ST5a
Supplementary table 5a. Most relevant bacterial features at the level of family and associated with significant predictive outcomes in various cohorts at baseline (week 0).
id	count	Cohort	Outcome	Family	Genus
class1_1	1	CD-VDZ	CO	Porphyromonadaceae	Odoribacter
class1_2	5	CD-VDZ	CO	Rikenellaceae	Alistipes
class1_3	2	CD-VDZ	CO	Ruminococcaceae	Clostridium_IV
class1_4	5	CD-VDZ	CO	Lachnospiraceae	Roseburia
class1_5	2	CD-VDZ	CO	Lachnospiraceae	Blautia
class1_6	11	CD-VDZ	CO	Lachnospiraceae	Unclassified
class1_7	2	CD-VDZ	CO	Lachnospiraceae	Fusicatenibacter
class1_8	5	CD-VDZ	CO	Lachnospiraceae	Dorea
class1_9	2	CD-VDZ	CO	Ruminococcaceae	Unclassified
class1_10	4	CD-VDZ	CO	Ruminococcaceae	Oscillibacter
class1_11	2	CD-VDZ	CO	Lachnospiraceae	Coprococcus
class1_12	5	CD-VDZ	CO	Ruminococcaceae	Faecalibacterium
class1_13	1	CD-VDZ	CO	Lachnospiraceae	Clostridium_XlVa
class1_14	1	CD-VDZ	CO	Lachnospiraceae	Anaerostipes
class2_1	2	CD-VDZ	EO	Erysipelotrichaceae	Clostridium_XVIII
class2_2	1	CD-VDZ	EO	Lachnospiraceae	Anaerostipes
class2_3	3	CD-VDZ	EO	Lachnospiraceae	Blautia
class2_4	3	CD-VDZ	EO	Lachnospiraceae	Clostridium_XlVa
class2_5	2	CD-VDZ	EO	Lachnospiraceae	Coprococcus
class2_6	5	CD-VDZ	EO	Lachnospiraceae	Dorea
class2_7	6	CD-VDZ	EO	Lachnospiraceae	Fusicatenibacter
class2_8	16	CD-VDZ	EO	Lachnospiraceae	Unclassified
class2_9	3	CD-VDZ	EO	Lachnospiraceae	Roseburia
class2_10	3	CD-VDZ	EO	Unclassified	Unclassified
class2_11	1	CD-VDZ	EO	Porphyromonadaceae	Odoribacter
class2_12	8	CD-VDZ	EO	Rikenellaceae	Alistipes
class2_13	1	CD-VDZ	EO	Ruminococcaceae	Clostridium_IV
class2_14	11	CD-VDZ	EO	Ruminococcaceae	Faecalibacterium
class2_15	1	CD-VDZ	EO	Ruminococcaceae	Unclassified
class2_16	2	CD-VDZ	EO	Ruminococcaceae	Oscillibacter
class2_17	2	CD-VDZ	EO	Ruminococcaceae	Ruminococcus
class3_1	2	CD-UC-VDZ	EO	Coriobacteriaceae	Adlercreutzia
class3_2	15	CD-UC-VDZ	EO	Ruminococcaceae	Unclassified
class3_3	3	CD-UC-VDZ	EO	Ruminococcaceae	Intestinimonas
class3_4	5	CD-UC-VDZ	EO	Streptococcaceae	Streptococcus
class3_5	1	CD-UC-VDZ	EO	Bacteroidaceae	Bacteroides
class3_6	2	CD-UC-VDZ	EO	Porphyromonadaceae	Odoribacter
class3_7	8	CD-UC-VDZ	EO	Rikenellaceae	Alistipes
class3_8	11	CD-UC-VDZ	EO	Unclassified	Unclassified
class3_9	6	CD-UC-VDZ	EO	Ruminococcaceae	Ruminococcus
class3_10	7	CD-UC-VDZ	EO	Lachnospiraceae	Unclassified
class3_11	2	CD-UC-VDZ	EO	Lachnospiraceae	Roseburia
class3_12	5	CD-UC-VDZ	EO	Lachnospiraceae	Blautia
class3_13	4	CD-UC-VDZ	EO	Lachnospiraceae	Dorea
class3_14	8	CD-UC-VDZ	EO	Lachnospiraceae	Clostridium_XlVa
class3_15	7	CD-UC-VDZ	EO	Ruminococcaceae	Faecalibacterium
class3_16	1	CD-UC-VDZ	EO	Erysipelotrichaceae	Clostridium_XVIII
class3_17	1	CD-UC-VDZ	EO	Desulfovibrionaceae	Bilophila
class3_18	1	CD-UC-VDZ	EO	Acidaminococcaceae	Phascolarctobacterium
class3_19	4	CD-UC-VDZ	EO	Ruminococcaceae	Clostridium_IV
class3_20	1	CD-UC-VDZ	EO	Ruminococcaceae	Flavonifractor
class3_21	5	CD-UC-VDZ	EO	Lachnospiraceae	Ruminococcus2
class3_22	4	CD-UC-VDZ	EO	Ruminococcaceae	Sporobacter
class3_23	1	CD-UC-VDZ	EO	Bacillales_Incertae_Sedis_XI	Gemella
class4_1	1	CD-UST	CO	Bifidobacteriaceae	Bifidobacterium
class4_2	1	CD-UST	CO	Porphyromonadaceae	Parabacteroides
class4_3	5	CD-UST	CO	Ruminococcaceae	Unclassified
class4_4	1	CD-UST	CO	Enterobacteriaceae	Escherichia/Shigella
class4_5	4	CD-UST	CO	Lachnospiraceae	Blautia
class4_6	1	CD-UST	CO	Lachnospiraceae	Fusicatenibacter
class4_7	1	CD-UST	CO	Lachnospiraceae	Dorea
class4_8	18	CD-UST	CO	Lachnospiraceae	Unclassified
class4_9	4	CD-UST	CO	Lachnospiraceae	Coprococcus
class4_10	2	CD-UST	CO	Ruminococcaceae	Flavonifractor
class4_11	1	CD-UST	CO	Rikenellaceae	Alistipes
class4_12	3	CD-UST	CO	Ruminococcaceae	Oscillibacter
class4_13	2	CD-UST	CO	Ruminococcaceae	Clostridium_IV
class4_14	4	CD-UST	CO	Coriobacteriaceae	Adlercreutzia
class4_15	2	CD-UST	CO	Bacteroidaceae	Bacteroides
class4_16	2	CD-UST	CO	Streptococcaceae	Streptococcus
class4_17	4	CD-UST	CO	Ruminococcaceae	Faecalibacterium
class4_18	1	CD-UST	CO	Lachnospiraceae	Clostridium_XlVb
class4_19	2	CD-UST	CO	Lachnospiraceae	Clostridium_XlVa
class4_20	1	CD-UST	CO	Ruminococcaceae	Gemmiger
class4_21	1	CD-UST	CO	Ruminococcaceae	Subdoligranulum
class4_22	2	CD-UST	CO	Unclassified	Unclassified
class4_23	1	CD-UST	CO	Ruminococcaceae	Intestinimonas
class5_1	2	CD-UST	BO	Lachnospiraceae	Unclassified
class5_2	4	CD-UST	BO	Veillonellaceae	Veillonella
class5_3	1	CD-UST	BO	Ruminococcaceae	Faecalibacterium
class5_4	3	CD-UST	BO	Streptococcaceae	Streptococcus
class5_5	2	CD-UST	BO	Porphyromonadaceae	Parabacteroides
class5_6	1	CD-UST	BO	Actinomycetaceae	Actinomyces
class5_7	1	CD-UST	BO	Ruminococcaceae	Gemmiger

## Sheet: ST5b
Supplementary table 5b. Most relevant bacterial features at the level of genera and associated with significant predictive outcomes in various cohorts at baseline (week 0).
Family	id	count	Cohort	Outcome	Family	Genus
Acidaminococcaceae	class3_18	1	CD-UC-VDZ	EO	Acidaminococcaceae	Phascolarctobacterium
Actinomycetaceae	class5_6	1	CD-UST	BO	Actinomycetaceae	Actinomyces
Bacillales_Incertae_Sedis_XI	class3_23	1	CD-UC-VDZ	EO	Bacillales_Incertae_Sedis_XI	Gemella
Bacteroidaceae	class3_5	1	CD-UC-VDZ	EO	Bacteroidaceae	Bacteroides
Bacteroidaceae	class4_15	2	CD-UST	CO	Bacteroidaceae	Bacteroides
Bifidobacteriaceae	class4_1	1	CD-UST	CO	Bifidobacteriaceae	Bifidobacterium
Coriobacteriaceae	class3_1	2	CD-UC-VDZ	EO	Coriobacteriaceae	Adlercreutzia
Coriobacteriaceae	class4_14	4	CD-UST	CO	Coriobacteriaceae	Adlercreutzia
Desulfovibrionaceae	class3_17	1	CD-UC-VDZ	EO	Desulfovibrionaceae	Bilophila
Enterobacteriaceae	class4_4	1	CD-UST	CO	Enterobacteriaceae	Escherichia/Shigella
Erysipelotrichaceae	class2_1	2	CD-VDZ	EO	Erysipelotrichaceae	Clostridium_XVIII
Erysipelotrichaceae	class3_16	1	CD-UC-VDZ	EO	Erysipelotrichaceae	Clostridium_XVIII
Lachnospiraceae	class1_14	1	CD-VDZ	CO	Lachnospiraceae	Anaerostipes
Lachnospiraceae	class2_2	1	CD-VDZ	EO	Lachnospiraceae	Anaerostipes
Lachnospiraceae	class1_5	2	CD-VDZ	CO	Lachnospiraceae	Blautia
Lachnospiraceae	class2_3	3	CD-VDZ	EO	Lachnospiraceae	Blautia
Lachnospiraceae	class3_12	5	CD-UC-VDZ	EO	Lachnospiraceae	Blautia
Lachnospiraceae	class4_5	4	CD-UST	CO	Lachnospiraceae	Blautia
Lachnospiraceae	class1_13	1	CD-VDZ	CO	Lachnospiraceae	Clostridium_XlVa
Lachnospiraceae	class2_4	3	CD-VDZ	EO	Lachnospiraceae	Clostridium_XlVa
Lachnospiraceae	class3_14	8	CD-UC-VDZ	EO	Lachnospiraceae	Clostridium_XlVa
Lachnospiraceae	class4_19	2	CD-UST	CO	Lachnospiraceae	Clostridium_XlVa
Lachnospiraceae	class4_18	1	CD-UST	CO	Lachnospiraceae	Clostridium_XlVb
Lachnospiraceae	class1_11	2	CD-VDZ	CO	Lachnospiraceae	Coprococcus
Lachnospiraceae	class2_5	2	CD-VDZ	EO	Lachnospiraceae	Coprococcus
Lachnospiraceae	class4_9	4	CD-UST	CO	Lachnospiraceae	Coprococcus
Lachnospiraceae	class1_8	5	CD-VDZ	CO	Lachnospiraceae	Dorea
Lachnospiraceae	class2_6	5	CD-VDZ	EO	Lachnospiraceae	Dorea
Lachnospiraceae	class3_13	4	CD-UC-VDZ	EO	Lachnospiraceae	Dorea
Lachnospiraceae	class4_7	1	CD-UST	CO	Lachnospiraceae	Dorea
Lachnospiraceae	class1_7	2	CD-VDZ	CO	Lachnospiraceae	Fusicatenibacter
Lachnospiraceae	class2_7	6	CD-VDZ	EO	Lachnospiraceae	Fusicatenibacter
Lachnospiraceae	class4_6	1	CD-UST	CO	Lachnospiraceae	Fusicatenibacter
Lachnospiraceae	class1_4	5	CD-VDZ	CO	Lachnospiraceae	Roseburia
Lachnospiraceae	class2_9	3	CD-VDZ	EO	Lachnospiraceae	Roseburia
Lachnospiraceae	class3_11	2	CD-UC-VDZ	EO	Lachnospiraceae	Roseburia
Lachnospiraceae	class3_21	5	CD-UC-VDZ	EO	Lachnospiraceae	Ruminococcus2
Lachnospiraceae	class1_6	11	CD-VDZ	CO	Lachnospiraceae	Unclassified
Lachnospiraceae	class2_8	16	CD-VDZ	EO	Lachnospiraceae	Unclassified
Lachnospiraceae	class3_10	7	CD-UC-VDZ	EO	Lachnospiraceae	Unclassified
Lachnospiraceae	class4_8	18	CD-UST	CO	Lachnospiraceae	Unclassified
Lachnospiraceae	class5_1	2	CD-UST	BO	Lachnospiraceae	Unclassified
Porphyromonadaceae	class1_1	1	CD-VDZ	CO	Porphyromonadaceae	Odoribacter
Porphyromonadaceae	class2_11	1	CD-VDZ	EO	Porphyromonadaceae	Odoribacter
Porphyromonadaceae	class3_6	2	CD-UC-VDZ	EO	Porphyromonadaceae	Odoribacter
Porphyromonadaceae	class4_2	1	CD-UST	CO	Porphyromonadaceae	Parabacteroides
Porphyromonadaceae	class5_5	2	CD-UST	BO	Porphyromonadaceae	Parabacteroides
Rikenellaceae	class1_2	5	CD-VDZ	CO	Rikenellaceae	Alistipes
Rikenellaceae	class2_12	8	CD-VDZ	EO	Rikenellaceae	Alistipes
Rikenellaceae	class3_7	8	CD-UC-VDZ	EO	Rikenellaceae	Alistipes
Rikenellaceae	class4_11	1	CD-UST	CO	Rikenellaceae	Alistipes
Ruminococcaceae	class1_3	2	CD-VDZ	CO	Ruminococcaceae	Clostridium_IV
Ruminococcaceae	class2_13	1	CD-VDZ	EO	Ruminococcaceae	Clostridium_IV
Ruminococcaceae	class3_19	4	CD-UC-VDZ	EO	Ruminococcaceae	Clostridium_IV
Ruminococcaceae	class4_13	2	CD-UST	CO	Ruminococcaceae	Clostridium_IV
Ruminococcaceae	class1_12	5	CD-VDZ	CO	Ruminococcaceae	Faecalibacterium
Ruminococcaceae	class2_14	11	CD-VDZ	EO	Ruminococcaceae	Faecalibacterium
Ruminococcaceae	class3_15	7	CD-UC-VDZ	EO	Ruminococcaceae	Faecalibacterium
Ruminococcaceae	class4_17	4	CD-UST	CO	Ruminococcaceae	Faecalibacterium
Ruminococcaceae	class5_3	1	CD-UST	BO	Ruminococcaceae	Faecalibacterium
Ruminococcaceae	class3_20	1	CD-UC-VDZ	EO	Ruminococcaceae	Flavonifractor
Ruminococcaceae	class4_10	2	CD-UST	CO	Ruminococcaceae	Flavonifractor
Ruminococcaceae	class4_20	1	CD-UST	CO	Ruminococcaceae	Gemmiger
Ruminococcaceae	class5_7	1	CD-UST	BO	Ruminococcaceae	Gemmiger
Ruminococcaceae	class3_3	3	CD-UC-VDZ	EO	Ruminococcaceae	Intestinimonas
Ruminococcaceae	class4_23	1	CD-UST	CO	Ruminococcaceae	Intestinimonas
Ruminococcaceae	class1_10	4	CD-VDZ	CO	Ruminococcaceae	Oscillibacter
Ruminococcaceae	class2_16	2	CD-VDZ	EO	Ruminococcaceae	Oscillibacter
Ruminococcaceae	class4_12	3	CD-UST	CO	Ruminococcaceae	Oscillibacter
Ruminococcaceae	class2_17	2	CD-VDZ	EO	Ruminococcaceae	Ruminococcus
Ruminococcaceae	class3_9	6	CD-UC-VDZ	EO	Ruminococcaceae	Ruminococcus
Ruminococcaceae	class3_22	4	CD-UC-VDZ	EO	Ruminococcaceae	Sporobacter
Ruminococcaceae	class4_21	1	CD-UST	CO	Ruminococcaceae	Subdoligranulum
Ruminococcaceae	class1_9	2	CD-VDZ	CO	Ruminococcaceae	Unclassified
Ruminococcaceae	class2_15	1	CD-VDZ	EO	Ruminococcaceae	Unclassified
Ruminococcaceae	class3_2	15	CD-UC-VDZ	EO	Ruminococcaceae	Unclassified
Ruminococcaceae	class4_3	5	CD-UST	CO	Ruminococcaceae	Unclassified
Streptococcaceae	class3_4	5	CD-UC-VDZ	EO	Streptococcaceae	Streptococcus
Streptococcaceae	class4_16	2	CD-UST	CO	Streptococcaceae	Streptococcus
Streptococcaceae	class5_4	3	CD-UST	BO	Streptococcaceae	Streptococcus
Unclassified	class2_10	3	CD-VDZ	EO	Unclassified	Unclassified
Unclassified	class3_8	11	CD-UC-VDZ	EO	Unclassified	Unclassified
Unclassified	class4_22	2	CD-UST	CO	Unclassified	Unclassified
Veillonellaceae	class5_2	4	CD-UST	BO	Veillonellaceae	Veillonella

## Sheet: ST5c
Supplementary table 5c. Summary of features associated with significant outcomes in the CD VDZ cohort with respect to both genera and family considered cumulatively.
feature (Family|Genus)	W0_CO_RFCV_strata	W0_CO_SVM	W0_EO_RFCV_strata	W0_EO_RFCV_norm	W0_EO_SVM	W14_CO_RFCV_strata	W14_CO_RFCV_norm	W14_EO_RFCV_strata	W14_EO_RFCV_norm	W14_EO_SVM	W14_BO_RFCV_strata	W14_BO_RFCV_norm	W14_BO_SVM	W24_BO_RFCV_strata	W24_BO_RFCV_norm	W24_BO_SVM
NA|NA	0	1	0	0	1	1	1	4	4	5	5	6	3	4	5	1
NA|Faecalibacterium	1	2	2	2	2	1	0	2	4	0	5	7	3	3	2	2
NA|Alistipes	0	0	1	0	0	0	0	4	3	0	1	2	0	1	2	2
Roseburia|NA	1	0	1	0	0	0	0	1	1	0	2	1	0	1	2	0
NA|Clostridium_XlVa	0	0	0	0	0	1	0	0	0	1	2	2	2	0	0	1
NA|Oscillibacter	1	1	0	0	1	0	0	0	2	0	2	1	1	0	0	0
Alistipes|Alistipes	0	0	1	0	0	0	0	2	2	0	1	1	0	0	0	0
NA|Roseburia	0	0	0	0	0	0	0	2	0	1	1	1	1	0	1	0
NA|Coprococcus	0	0	0	0	0	0	0	1	2	0	1	1	0	1	0	0
Roseburia|Coprococcus	1	1	0	0	1	0	0	0	0	0	1	1	1	0	0	0
Alistipes|Faecalibacterium	1	0	1	1	0	0	0	1	1	0	0	0	0	0	0	0
Blautia|NA	0	0	1	0	0	0	0	0	0	0	2	0	1	0	1	0
Coprococcus|Faecalibacterium	0	0	0	0	0	1	0	1	1	0	0	0	0	1	1	0
Faecalibacterium|Clostridium_IV	0	0	0	0	0	1	1	1	1	1	0	0	0	0	0	0
NA|Anaerostipes	0	1	0	0	1	0	0	1	0	0	0	2	0	0	0	0
Alistipes|NA	1	1	0	0	1	0	0	0	0	1	0	0	0	0	0	0
Fusicatenibacter|Clostridium_XlVa	0	1	1	1	1	0	0	0	0	0	0	0	0	0	0	0
Fusicatenibacter|NA	0	0	0	1	0	0	0	0	0	0	0	0	0	1	1	1
NA|Dorea	1	1	1	0	1	0	0	0	0	0	0	0	0	0	0	0
Odoribacter|Alistipes	1	0	1	0	0	0	0	0	0	0	1	0	1	0	0	0
Sporobacter|Clostridium_IV	0	0	0	0	0	0	0	0	1	0	0	0	0	2	1	0
Alistipes|Oscillibacter	0	0	0	0	0	0	0	1	1	1	0	0	0	0	0	0
Blautia|Faecalibacterium	1	0	0	0	0	0	0	0	0	1	0	1	0	0	0	0
Clostridium_IV|Oscillibacter	1	1	0	0	1	0	0	0	0	0	0	0	0	0	0	0
Clostridium_IV|Ruminococcus	0	0	0	0	0	0	0	0	0	0	0	0	0	1	1	1
Parabacteroides|Sporobacter	0	0	0	0	0	1	0	1	1	0	0	0	0	0	0	0
Roseburia|Alistipes	1	0	1	0	0	0	0	0	0	0	0	0	1	0	0	0
Alistipes|Clostridium_IV	0	0	0	0	0	0	0	1	1	0	0	0	0	0	0	0
Blautia|Fusicatenibacter	1	0	0	1	0	0	0	0	0	0	0	0	0	0	0	0
Clostridium_IV|NA	0	0	0	0	0	0	0	0	0	0	0	0	0	0	1	1
Clostridium_XVIII|Bacteroides	0	0	0	0	0	0	0	0	0	0	0	0	0	0	1	1
Coprococcus|NA	0	0	1	0	0	0	0	0	0	0	1	0	0	0	0	0
Dorea|Dorea	0	1	0	0	1	0	0	0	0	0	0	0	0	0	0	0
Fusicatenibacter|Flavonifractor	0	0	0	0	0	0	0	0	0	0	0	0	0	1	1	0
Gemmiger|Oscillibacter	0	0	0	0	0	0	0	0	0	0	0	0	0	1	1	0
NA|Clostridium_XVIII	0	0	0	0	0	0	0	0	0	0	1	1	0	0	0	0
NA|Fusicatenibacter	0	0	0	0	0	0	0	0	0	0	0	0	0	1	1	0
NA|Sutterella	0	0	0	0	0	0	0	0	0	0	0	0	0	1	1	0
Phascolarctobacterium|Flavonifractor	0	0	0	0	0	0	0	0	0	0	0	0	0	1	0	1
Roseburia|Clostridium_XlVa	0	0	0	0	0	0	0	1	1	0	0	0	0	0	0	0
Roseburia|Clostridium_XlVb	0	0	0	0	0	0	0	0	0	0	1	1	0	0	0	0
Roseburia|Fusicatenibacter	0	0	0	0	0	0	0	0	0	0	0	0	0	1	0	1
Roseburia|Roseburia	0	0	0	0	0	0	0	1	1	0	0	0	0	0	0	0
Ruminococcus|Faecalibacterium	0	0	0	0	0	0	0	1	1	0	0	0	0	0	0	0
Ruminococcus|NA	0	0	2	0	0	0	0	0	0	0	0	0	0	0	0	0
Sporobacter|NA	0	0	0	0	0	0	0	0	0	0	0	0	0	1	1	0
Sporobacter|Sporobacter	0	0	0	0	0	0	0	0	0	0	0	0	0	1	1	0
Subdoligranulum|Clostridium_IV	0	0	0	0	0	0	0	0	0	0	0	1	1	0	0	0
Adlercreutzia|Oscillibacter	0	0	0	0	0	0	0	1	0	0	0	0	0	0	0	0
Akkermansia|Alistipes	0	0	0	0	0	0	0	0	0	0	0	0	0	1	0	0
Bacteroides|Alistipes	0	0	0	0	0	0	0	0	0	0	0	0	0	0	1	0
Blautia|Alistipes	0	0	0	0	0	1	0	0	0	0	0	0	0	0	0	0
Blautia|Clostridium_XVIII	0	0	1	0	0	0	0	0	0	0	0	0	0	0	0	0
Blautia|Coprococcus	0	0	0	0	0	0	0	0	0	0	1	0	0	0	0	0
Clostridium_IV|Clostridium_XlVa	0	0	0	0	0	0	0	0	0	0	0	0	0	1	0	0
Clostridium_IV|Faecalibacterium	0	0	0	0	0	0	0	0	0	0	0	0	0	0	0	1
Clostridium_sensu_stricto|Intestinibacter	0	0	0	0	0	0	0	0	0	1	0	0	0	0	0	0
Clostridium_sensu_stricto|Romboutsia	0	0	0	0	0	0	0	0	0	0	0	0	0	0	1	0
Clostridium_XlVa|Alistipes	0	0	0	0	0	0	0	0	0	0	0	0	0	1	0	0
Clostridium_XlVa|Coprococcus	0	0	0	0	0	0	0	0	0	0	0	1	0	0	0	0
Clostridium_XlVa|Faecalibacterium	0	0	0	0	0	0	0	1	0	0	0	0	0	0	0	0
Clostridium_XlVa|NA	0	0	0	0	0	0	0	0	1	0	0	0	0	0	0	0
Clostridium_XlVb|NA	0	0	0	0	0	0	0	0	0	0	0	0	0	1	0	0
Coprococcus|Coprococcus	0	0	0	0	0	0	0	0	0	0	0	0	0	0	1	0
Dorea|Anaerostipes	0	0	0	0	0	0	0	1	0	0	0	0	0	0	0	0
Dorea|Clostridium_XVIII	0	0	1	0	0	0	0	0	0	0	0	0	0	0	0	0
Faecalibacterium|Faecalibacterium	0	0	1	0	0	0	0	0	0	0	0	0	0	0	0	0
Faecalibacterium|Oscillibacter	0	0	0	0	0	0	0	0	1	0	0	0	0	0	0	0
Flavonifractor|Oscillibacter	0	0	0	0	0	1	0	0	0	0	0	0	0	0	0	0
Fusicatenibacter|Coprococcus	0	0	0	0	0	0	0	0	0	0	0	0	0	0	0	1
Fusicatenibacter|Faecalibacterium	0	0	1	0	0	0	0	0	0	0	0	0	0	0	0	0
NA|Bacteroides	0	0	0	0	0	0	0	1	0	0	0	0	0	0	0	0
NA|Butyricicoccus	0	0	0	0	0	0	0	0	0	0	1	0	0	0	0	0
NA|Clostridium_IV	0	0	0	0	0	0	0	0	0	0	0	0	0	1	0	0
NA|Clostridium_XlVb	0	0	0	0	0	0	0	0	0	0	0	0	0	0	1	0
NA|Gemmiger	0	0	0	0	0	0	0	0	0	0	0	0	0	0	1	0
NA|Ruminococcus	0	0	0	0	0	0	0	0	0	0	0	0	0	1	0	0
Roseburia|Dorea	1	0	0	0	0	0	0	0	0	0	0	0	0	0	0	0
Roseburia|Oscillibacter	0	0	0	0	0	0	0	0	0	0	0	0	1	0	0	0
Ruminococcus2|Blautia	0	0	0	0	0	0	0	0	0	0	0	0	0	1	0	0
Ruminococcus2|Coprococcus	0	0	0	0	0	0	0	0	0	0	0	0	1	0	0	0
Ruminococcus2|Dorea	0	0	0	0	0	1	0	0	0	0	0	0	0	0	0	0
Faecalibacterium|NA	0	0	0	0	0	0	0	0	0	0	0	0	0	0	0	1

## Sheet: ST5d
Supplementary table 5d. Summary of features associated with significant outcomes in the CD VDZ cohort with respect to genera.
feature (Family|Genus)	W0_CO_RFCV_strata	W0_CO_SVM	W0_EO_RFCV_strata	W0_EO_RFCV_norm	W0_EO_SVM	W14_CO_RFCV_strata	W14_CO_RFCV_norm	W14_EO_RFCV_strata	W14_EO_RFCV_norm	W14_EO_SVM	W14_BO_RFCV_strata	W14_BO_RFCV_norm	W14_BO_SVM	W24_BO_RFCV_strata	W24_BO_RFCV_norm	W24_BO_SVM
NA	5	8	8	3	8	4	2	20	21	13	30	30	14	21	25	9
Faecalibacterium	3	2	6	3	2	3	1	7	9	2	6	8	3	4	3	3
Alistipes	4	1	6	1	1	1	0	11	10	2	4	4	2	3	3	2
Roseburia	4	1	2	0	1	0	0	6	4	1	5	4	4	2	3	1
Coprococcus	1	1	1	0	1	1	0	2	3	0	4	3	2	2	3	1
Clostridium_IV	1	1	0	0	1	1	1	2	3	1	0	1	1	5	3	3
Oscillibacter	2	2	0	0	2	1	0	2	4	1	2	1	2	1	1	0
Clostridium_XlVa	0	1	1	1	1	1	0	2	2	1	2	3	2	2	0	1
Fusicatenibacter	1	1	2	3	1	0	0	0	0	0	0	0	0	4	3	3
Blautia	2	0	2	1	0	1	0	0	0	1	3	1	1	1	1	0
Sporobacter	0	0	0	0	0	1	0	1	2	0	0	0	0	5	4	0
Dorea	2	3	2	0	3	1	0	1	0	0	0	0	0	0	0	0
Ruminococcus	0	0	1	0	0	0	0	1	1	0	0	0	0	2	1	1
Anaerostipes	0	1	0	0	1	0	0	2	0	0	0	2	0	0	0	0
Clostridium_XVIII	0	0	2	0	0	0	0	0	0	0	1	1	0	0	1	1
Flavonifractor	0	0	0	0	0	1	0	0	0	0	0	0	0	2	1	1
Bacteroides	0	0	0	0	0	0	0	1	0	0	0	0	0	0	2	1
Clostridium_XlVb	0	0	0	0	0	0	0	0	0	0	1	1	0	1	1	0
Odoribacter	1	0	1	0	0	0	0	0	0	0	1	0	1	0	0	0
Gemmiger	0	0	0	0	0	0	0	0	0	0	0	0	0	1	2	0
Parabacteroides	0	0	0	0	0	1	0	1	1	0	0	0	0	0	0	0
Ruminococcus2	0	0	0	0	0	1	0	0	0	0	0	0	1	1	0	0
Clostridium_sensu_stricto	0	0	0	0	0	0	0	0	0	1	0	0	0	0	1	0
Phascolarctobacterium	0	0	0	0	0	0	0	0	0	0	0	0	0	1	0	1
Subdoligranulum	0	0	0	0	0	0	0	0	0	0	0	1	1	0	0	0
Sutterella	0	0	0	0	0	0	0	0	0	0	0	0	0	1	1	0
Adlercreutzia	0	0	0	0	0	0	0	1	0	0	0	0	0	0	0	0
Akkermansia	0	0	0	0	0	0	0	0	0	0	0	0	0	1	0	0
Butyricicoccus	0	0	0	0	0	0	0	0	0	0	1	0	0	0	0	0
Intestinibacter	0	0	0	0	0	0	0	0	0	1	0	0	0	0	0	0
Romboutsia	0	0	0	0	0	0	0	0	0	0	0	0	0	0	1	0

## Sheet: ST5e
Supplementary table 5e. Summary of features associated with significant outcomes in the CD VDZ cohort with respect to family.
feature (Family|Genus)	W0_CO_RFCV_strata	W0_CO_SVM	W0_EO_RFCV_strata	W0_EO_RFCV_norm	W0_EO_SVM	W14_CO_RFCV_strata	W14_CO_RFCV_norm	W14_EO_RFCV_strata	W14_EO_RFCV_norm	W14_EO_SVM	W14_BO_RFCV_strata	W14_BO_RFCV_norm	W14_BO_SVM	W24_BO_RFCV_strata	W24_BO_RFCV_norm	W24_BO_SVM
Lachnospiraceae	14	15	16	8	15	8	0	28	26	12	37	37	21	25	25	9
Ruminococcaceae	7	6	8	3	6	7	3	14	20	5	13	14	8	24	22	12
Rikenellaceae	4	1	6	1	1	1	0	11	10	2	4	4	2	3	3	2
NA	0	0	3	0	0	1	1	4	3	3	4	3	2	3	2	1
Erysipelotrichaceae	0	0	2	0	0	0	0	0	0	0	1	2	0	0	1	1
Porphyromonadaceae	1	0	1	0	0	1	0	1	1	0	1	0	1	0	0	0
Clostridiales_Incertae_Sedis_XIII	0	0	0	0	0	0	0	0	0	0	0	0	0	2	2	1
Bacteroidaceae	0	0	0	0	0	0	0	1	0	0	0	0	0	0	2	1
Acidaminococcaceae	0	0	0	0	0	0	0	0	0	0	0	0	0	1	0	1
Clostridiaceae_1	0	0	0	0	0	0	0	0	0	1	0	0	0	0	1	0
Peptostreptococcaceae	0	0	0	0	0	0	0	0	0	1	0	0	0	0	1	0
Sutterellaceae	0	0	0	0	0	0	0	0	0	0	0	0	0	1	1	0
Coriobacteriaceae	0	0	0	0	0	0	0	1	0	0	0	0	0	0	0	0
Verrucomicrobiaceae	0	0	0	0	0	0	0	0	0	0	0	0	0	1	0	0
