# Supplementary material for: Individual-network based predictions of microbial interaction signatures for response to biological therapies in IBD patients
Source: Front Mol Biosci. 2025 Jan 29;11:1490533. doi: 10.3389/fmolb.2024.1490533 (PMC11813754; doi:10.3389/fmolb.2024.1490533)
Supplement: Supplementary file 7 [file Table7.xlsx]

## Sheet: ST7a
Supplementary table 7a. Significant dynamics nodes across individuals with Bact2-Bact2 Enterotype trajectory
Family	Genus
Sutterellaceae	Sutterella
Erysipelotrichaceae	sp.
Lachnospiraceae	Clostridium_XlVb
Erysipelotrichaceae	Clostridium_XVIII
Bifidobacteriaceae	Bifidobacterium
Ruminococcaceae	Faecalibacterium
Coriobacteriaceae	Collinsella
Pasteurellaceae	Haemophilus
Lachnospiraceae	sp.
Ruminococcaceae	Subdoligranulum
Lachnospiraceae	Roseburia
Lachnospiraceae	sp.
Lachnospiraceae	Blautia
Lachnospiraceae	sp.
Rikenellaceae	Alistipes
Ruminococcaceae	Flavonifractor
Streptococcaceae	Streptococcus
Streptococcaceae	Streptococcus
Bacteroidaceae	Bacteroides
Bacteroidaceae	Bacteroides
Bacteroidaceae	Bacteroides

## Sheet: ST7b
Supplementary table 7b. Significant dynamics nodes across individuals with Bact2-Other Enterotype trajectory
Family	Genus
Ruminococcaceae	Butyricicoccus
Rikenellaceae	Alistipes
Bifidobacteriaceae	Bifidobacterium
Coriobacteriaceae	Collinsella
Bifidobacteriaceae	Bifidobacterium
Pasteurellaceae	Haemophilus
Lachnospiraceae	Roseburia
Ruminococcaceae	Subdoligranulum
Lachnospiraceae	Roseburia
Lachnospiraceae	Blautia
Lachnospiraceae	sp.
Rikenellaceae	Alistipes
Ruminococcaceae	Flavonifractor
Rikenellaceae	Alistipes
Streptococcaceae	Streptococcus
Streptococcaceae	Streptococcus
Bacteroidaceae	Bacteroides
Bacteroidaceae	Bacteroides
Bacteroidaceae	Bacteroides
Bacteroidaceae	Bacteroides
Bacteroidaceae	Bacteroides
Bacteroidaceae	Bacteroides
Porphyromonadaceae	Coprobacter
Porphyromonadaceae	Parabacteroides
Clostridiaceae_1	Clostridium_sensu_stricto

## Sheet: ST7c
Supplementary table 7c. Significant dynamics nodes across individuals with Other-Other Enterotype trajectory
Family	Genus
Desulfovibrionaceae	Bilophila
Ruminococcaceae	Butyricicoccus
Rikenellaceae	Alistipes
Bifidobacteriaceae	Bifidobacterium
Bifidobacteriaceae	Bifidobacterium
Pasteurellaceae	Haemophilus
Lachnospiraceae	Roseburia
Lachnospiraceae	Roseburia
Lachnospiraceae	sp.
Streptococcaceae	Streptococcus
Streptococcaceae	Streptococcus
Bacteroidaceae	Bacteroides
Bacteroidaceae	Bacteroides
Bacteroidaceae	Bacteroides
Bacteroidaceae	Bacteroides
Bacteroidaceae	Bacteroides
Clostridiaceae_1	Clostridium_sensu_stricto

## Sheet: ST7d
Supplementary table 7d. Significant dynamics nodes on one selected individuals with Bact2-Bact2 Enterotype trajectory
Family	Genus
Desulfovibrionaceae	Bilophila
Ruminococcaceae	Butyricicoccus
Ruminococcaceae	Flavonifractor
Erysipelotrichaceae	Clostridium_XVIII
Bifidobacteriaceae	Bifidobacterium
Lachnospiraceae	Roseburia
Lachnospiraceae	Roseburia
Lachnospiraceae	Clostridium_XlVb
Lachnospiraceae	sp.
Lachnospiraceae	sp.
Ruminococcaceae	Flavonifractor
Streptococcaceae	Streptococcus
Bacteroidaceae	Bacteroides
Bacteroidaceae	Bacteroides
Bacteroidaceae	Bacteroides
Bacteroidaceae	Bacteroides
Bacteroidaceae	Bacteroides
Bacteroidaceae	Bacteroides
Bacteroidaceae	Bacteroides
Bacteroidaceae	Bacteroides
Porphyromonadaceae	Coprobacter
Clostridiaceae_1	Clostridium_sensu_stricto
Pasteurellaceae	Haemophilus
Bifidobacteriaceae	Bifidobacterium

## Sheet: ST7e
Supplementary table 7e. Significant dynamics nodes on one selected individuals with Bact2-Other Enterotype trajectory
Family	Genus
Ruminococcaceae	Butyricicoccus
Erysipelotrichaceae	Clostridium_XVIII
Erysipelotrichaceae	Clostridium_XVIII
Bifidobacteriaceae	Bifidobacterium
Lachnospiraceae	Roseburia
Lachnospiraceae	Roseburia
Lachnospiraceae	Blautia
Lachnospiraceae	Ruminococcus2
Lachnospiraceae	Blautia
Lachnospiraceae	sp.
Lachnospiraceae	sp.
Lachnospiraceae	sp.
Lachnospiraceae	sp.
Lachnospiraceae	sp.
Ruminococcaceae	Subdoligranulum
Lachnospiraceae	Clostridium_XlVa
Rikenellaceae	Alistipes
Streptococcaceae	Streptococcus
Streptococcaceae	Streptococcus
Bacteroidaceae	Bacteroides
Bacteroidaceae	Bacteroides
Bacteroidaceae	Bacteroides
Bacteroidaceae	Bacteroides
Bacteroidaceae	Bacteroides
Bacteroidaceae	Bacteroides
Porphyromonadaceae	Coprobacter
Porphyromonadaceae	Parabacteroides
Clostridiaceae_1	Clostridium_sensu_stricto
Pasteurellaceae	Haemophilus
Sutterellaceae	Sutterella
Actinomycetaceae	Actinomyces

## Sheet: ST7f
Supplementary table 7f. Significant dynamics nodes on one selected individuals with Other-Other Enterotype trajectory
Family	Genus
Enterobacteriaceae	Escherichia/Shigella
Ruminococcaceae	Butyricicoccus
Erysipelotrichaceae	Clostridium_XVIII
Bifidobacteriaceae	Bifidobacterium
Coriobacteriaceae	Collinsella
Lachnospiraceae	Clostridium_XlVa
Lachnospiraceae	Dorea
Lachnospiraceae	Roseburia
Lachnospiraceae	Blautia
Lachnospiraceae	Blautia
Lachnospiraceae	sp.
Lachnospiraceae	sp.
Lachnospiraceae	sp.
Lachnospiraceae	Clostridium_XlVa
Ruminococcaceae	Flavonifractor
Streptococcaceae	Streptococcus
Streptococcaceae	Streptococcus
Sutterellaceae	Parasutterella
Bacteroidaceae	Bacteroides
Bacteroidaceae	Bacteroides
Bacteroidaceae	Bacteroides
Bacteroidaceae	Bacteroides
Bacteroidaceae	Bacteroides
Bacteroidaceae	Bacteroides
Porphyromonadaceae	Coprobacter
Porphyromonadaceae	Parabacteroides
Pasteurellaceae	Haemophilus
Bifidobacteriaceae	Bifidobacterium
Actinomycetaceae	Actinomyces
