# Supplementary material for: Individual-network based predictions of microbial interaction signatures for response to biological therapies in IBD patients
Source: Front Mol Biosci. 2025 Jan 29;11:1490533. doi: 10.3389/fmolb.2024.1490533 (PMC11813754; doi:10.3389/fmolb.2024.1490533)
Supplement: Supplementary file 8 [file Table8.xlsx]

## Sheet: ST8a
Supplementary table 8a. Network metric-based prediction accuracies for all cohorts and timepoints
Cohort	SVM_Biomarker	RFCV_Biomarker	SVM_Clinical	RFCV_Clinical	SVM_Endoscopic	RFCV_Endoscopic
CD_TNF_eliminate_w14_AverageShortestPathLength_elim	0.666667	0.431818	0.528837	0.467742	0.654545	0.618182
CD_TNF_eliminate_w14_AverageShortestPathLength_zero	0.613636	0.609504	0.541056	0.407625	0.606061	0.618182
CD_TNF_eliminate_w14_BetweennessCentrality_elim	0.719697	0.566116	0.672532	0.686217	0.793939	0.645455
CD_TNF_eliminate_w14_BetweennessCentrality_zero	0.772727	0.423554	0.605083	0.564516	0.793939	0.745455
CD_TNF_eliminate_w14_ClosenessCentrality_elim	0.643939	0.338843	0.579668	0.409091	0.610101	0.612121
CD_TNF_eliminate_w14_ClosenessCentrality_zero	0.598485	0.363636	0.548387	0.41349	0.594949	0.621212
CD_TNF_eliminate_w14_ClusteringCoefficient_elim	0.780303	0.592975	0.682307	0.6261	0.722222	0.5
CD_TNF_eliminate_w14_ClusteringCoefficient_zero	0.780303	0.665289	0.682307	0.66129	0.722222	0.593939
CD_TNF_eliminate_w14_Degree_elim	0.712121	0.475207	0.673998	0.744868	0.822222	0.715152
CD_TNF_eliminate_w14_Degree_zero	0.727273	0.603306	0.657869	0.750733	0.766667	0.733333
CD_TNF_eliminate_w14_Eccentricity_elim	0.530303	0.475207	0.738514	0.524927	0.760606	0.70303
CD_TNF_eliminate_w14_Eccentricity_zero	0.484848	0.409091	0.738514	0.677419	0.760606	0.609091
CD_TNF_eliminate_w14_NeighborhoodConnectivity_elim	0.681818	0.502066	0.68915	0.617302	0.726263	0.757576
CD_TNF_eliminate_w14_NeighborhoodConnectivity_zero	0.651515	0.603306	0.673021	0.593842	0.711111	0.781818
CD_TNF_eliminate_w14_Radiality_elim	0.583333	0.359504	0.573803	0.463343	0.709091	0.478788
CD_TNF_eliminate_w14_Radiality_zero	0.545455	0.454545	0.536657	0.521994	0.655556	0.490909
CD_TNF_eliminate_w14_Stress_elim	0.651515	0.419421	0.644184	0.568915	0.756566	0.721212
CD_TNF_eliminate_w14_Stress_zero	0.606061	0.409091	0.644184	0.583578	0.756566	0.621212
CD_TNF_eliminate_w14_TopologicalCoefficient_elim	0.659091	0.710744	0.660802	0.78739	0.711111	0.736364
CD_TNF_eliminate_w14_TopologicalCoefficient_zero	0.651515	0.764463	0.660802	0.673021	0.711111	0.824242
CD_TNF_eliminate_w24_AverageShortestPathLength_elim	0.678363	0.574013	0.559091	0.370909	0.3779	0.40293
CD_TNF_eliminate_w24_AverageShortestPathLength_zero	0.718567	0.492325	0.545455	0.339091	0.456654	0.483516
CD_TNF_eliminate_w24_BetweennessCentrality_elim	0.61038	0.45011	0.436364	0.340909	0.601343	0.461538
CD_TNF_eliminate_w24_BetweennessCentrality_zero	0.606725	0.624452	0.440909	0.449091	0.601343	0.461538
CD_TNF_eliminate_w24_ClosenessCentrality_elim	0.646199	0.501645	0.565152	0.388182	0.380952	0.399267
CD_TNF_eliminate_w24_ClosenessCentrality_zero	0.698099	0.464364	0.55	0.418182	0.424908	0.410256
CD_TNF_eliminate_w24_ClusteringCoefficient_elim	0.637427	0.506579	0.548485	0.244545	0.588523	0.3663
CD_TNF_eliminate_w24_ClusteringCoefficient_zero	0.637061	0.514803	0.548485	0.383636	0.588523	0.309524
CD_TNF_eliminate_w24_Degree_elim	0.59174	0.422697	0.501515	0.209091	0.465201	0.487179
CD_TNF_eliminate_w24_Degree_zero	0.619883	0.389254	0.55	0.183636	0.459096	0.593407
CD_TNF_eliminate_w24_Eccentricity_elim	0.581506	0.617325	0.475758	0.276364	0.443834	0.391941
CD_TNF_eliminate_w24_Eccentricity_zero	0.587354	0.614035	0.406061	0.26	0.52381	0.386447
CD_TNF_eliminate_w24_NeighborhoodConnectivity_elim	0.685673	0.535088	0.398485	0.372727	0.638584	0.39011
CD_TNF_eliminate_w24_NeighborhoodConnectivity_zero	0.710161	0.569627	0.404545	0.394545	0.652625	0.472527
CD_TNF_eliminate_w24_Radiality_elim	0.645833	0.543311	0.536364	0.418182	0.366911	0.53663
CD_TNF_eliminate_w24_Radiality_zero	0.619518	0.513158	0.543939	0.470909	0.520757	0.408425
CD_TNF_eliminate_w24_Stress_elim	0.579678	0.495066	0.509091	0.328182	0.555556	0.423077
CD_TNF_eliminate_w24_Stress_zero	0.586623	0.54989	0.483333	0.185455	0.555556	0.397436
CD_TNF_eliminate_w24_TopologicalCoefficient_elim	0.61038	0.34375	0.430303	0.276364	0.500611	0.238095
CD_TNF_eliminate_w24_TopologicalCoefficient_zero	0.538377	0.254934	0.430303	0.281818	0.500611	0.119048
CD_TNF_eliminate_w0_AverageShortestPathLength_elim	0.618902	0.485772	0.592593	0.567196	0.592147	0.485577
CD_TNF_eliminate_w0_AverageShortestPathLength_zero	0.555386	0.374492	0.590476	0.573016	0.625	0.460337
CD_TNF_eliminate_w0_BetweennessCentrality_elim	0.430386	0.40498	0.607937	0.41164	0.690705	0.65625
CD_TNF_eliminate_w0_BetweennessCentrality_zero	0.441226	0.394817	0.57672	0.343915	0.690705	0.616587
CD_TNF_eliminate_w0_ClosenessCentrality_elim	0.635671	0.535061	0.596296	0.53545	0.632212	0.560096
CD_TNF_eliminate_w0_ClosenessCentrality_zero	0.573171	0.480691	0.561376	0.568783	0.677885	0.510817
CD_TNF_eliminate_w0_ClusteringCoefficient_elim	0.509993	0.278455	0.651323	0.578307	0.637821	0.473558
CD_TNF_eliminate_w0_ClusteringCoefficient_zero	0.547425	0.219512	0.651323	0.561905	0.646635	0.344952
CD_TNF_eliminate_w0_Degree_elim	0.628218	0.423272	0.625926	0.655556	0.608173	0.544471
CD_TNF_eliminate_w0_Degree_zero	0.628218	0.374492	0.617989	0.629101	0.629006	0.552885
CD_TNF_eliminate_w0_Eccentricity_elim	0.332656	0.340955	0.640212	0.524868	0.625	0.478365
CD_TNF_eliminate_w0_Eccentricity_zero	0.539634	0.347053	0.607407	0.532804	0.697917	0.407452
CD_TNF_eliminate_w0_NeighborhoodConnectivity_elim	0.558604	0.472053	0.556085	0.495767	0.644231	0.377404
CD_TNF_eliminate_w0_NeighborhoodConnectivity_zero	0.535569	0.39685	0.56455	0.564021	0.669872	0.447115
CD_TNF_eliminate_w0_Radiality_elim	0.560467	0.503557	0.686772	0.478307	0.58734	0.322115
CD_TNF_eliminate_w0_Radiality_zero	0.496782	0.509146	0.686772	0.458201	0.585737	0.407452
CD_TNF_eliminate_w0_Stress_elim	0.351965	0.211382	0.558201	0.522222	0.677885	0.709135
CD_TNF_eliminate_w0_Stress_zero	0.378049	0.332825	0.559259	0.467196	0.677885	0.758413
CD_TNF_eliminate_w0_TopologicalCoefficient_elim	0.519817	0.392785	0.567725	0.507937	0.669872	0.663462
CD_TNF_eliminate_w0_TopologicalCoefficient_zero	0.519817	0.41565	0.551323	0.553968	0.661058	0.676683
CD_UC_TNF_eliminate_w14_AverageShortestPathLength_elim	0.612319	0.376181	0.543333	0.585	0.639254	0.690241
CD_UC_TNF_eliminate_w14_AverageShortestPathLength_zero	0.612319	0.50189	0.543333	0.576429	0.639254	0.629386
CD_UC_TNF_eliminate_w14_BetweennessCentrality_elim	0.5	0.308129	0.571429	0.515357	0.535819	0.474232
CD_UC_TNF_eliminate_w14_BetweennessCentrality_zero	0.5	0.308129	0.571429	0.485714	0.535819	0.474232
CD_UC_TNF_eliminate_w14_ClosenessCentrality_elim	0.623188	0.480151	0.530714	0.67	0.639254	0.650768
CD_UC_TNF_eliminate_w14_ClosenessCentrality_zero	0.623188	0.412571	0.565952	0.6025	0.639254	0.665022
CD_UC_TNF_eliminate_w14_ClusteringCoefficient_elim	0.65942	0.681002	0.578095	0.5975	0.528874	0.569079
CD_UC_TNF_eliminate_w14_ClusteringCoefficient_zero	0.65942	0.681002	0.578095	0.5975	0.528874	0.569079
CD_UC_TNF_eliminate_w14_Degree_elim	0.576087	0.455104	0.720476	0.635	0.556287	0.495066
CD_UC_TNF_eliminate_w14_Degree_zero	0.576087	0.526465	0.720476	0.572857	0.556287	0.47807
CD_UC_TNF_eliminate_w14_Eccentricity_elim	0.637681	0.458885	0.629762	0.587857	0.537646	0.436404
CD_UC_TNF_eliminate_w14_Eccentricity_zero	0.637681	0.494802	0.629762	0.590357	0.537646	0.413377
CD_UC_TNF_eliminate_w14_NeighborhoodConnectivity_elim	0.608696	0.458885	0.704524	0.499286	0.694079	0.395285
CD_UC_TNF_eliminate_w14_NeighborhoodConnectivity_zero	0.608696	0.482042	0.704524	0.512857	0.694079	0.398575
CD_UC_TNF_eliminate_w14_Radiality_elim	0.605072	0.534026	0.561429	0.522857	0.538377	0.548794
CD_UC_TNF_eliminate_w14_Radiality_zero	0.605072	0.454159	0.561429	0.511071	0.538377	0.545504
CD_UC_TNF_eliminate_w14_Stress_elim	0.586957	0.522212	0.565238	0.557857	0.603801	0.33443
CD_UC_TNF_eliminate_w14_Stress_zero	0.586957	0.475898	0.565238	0.586071	0.603801	0.440789
CD_UC_TNF_eliminate_w14_TopologicalCoefficient_elim	0.528986	0.504726	0.70619	0.641071	0.678728	0.532895
CD_UC_TNF_eliminate_w14_TopologicalCoefficient_zero	0.528986	0.493856	0.70619	0.662857	0.678728	0.535636
CD_UC_TNF_eliminate_w0_AverageShortestPathLength_elim	0.540606	0.375849	0.637821	0.51572	0.520086	0.411286
CD_UC_TNF_eliminate_w0_AverageShortestPathLength_zero	0.527448	0.323005	0.637821	0.465201	0.498884	0.397178
CD_UC_TNF_eliminate_w0_BetweennessCentrality_elim	0.590973	0.547963	0.559626	0.588523	0.614937	0.470588
CD_UC_TNF_eliminate_w0_BetweennessCentrality_zero	0.590973	0.547963	0.559626	0.588523	0.614937	0.470588
CD_UC_TNF_eliminate_w0_ClosenessCentrality_elim	0.537422	0.345713	0.661172	0.550061	0.518492	0.333812
CD_UC_TNF_eliminate_w0_ClosenessCentrality_zero	0.530843	0.305815	0.64998	0.495421	0.507811	0.367049
CD_UC_TNF_eliminate_w0_ClusteringCoefficient_elim	0.667586	0.425085	0.664072	0.657814	0.630161	0.613582
CD_UC_TNF_eliminate_w0_ClusteringCoefficient_zero	0.667586	0.425085	0.664072	0.671856	0.630161	0.613582
CD_UC_TNF_eliminate_w0_Degree_elim	0.669567	0.497878	0.641585	0.558455	0.590148	0.518173
CD_UC_TNF_eliminate_w0_Degree_zero	0.669567	0.48281	0.641585	0.560745	0.590148	0.542324
CD_UC_TNF_eliminate_w0_Eccentricity_elim	0.491087	0.455645	0.547314	0.392705	0.690419	0.571258
CD_UC_TNF_eliminate_w0_Eccentricity_zero	0.491087	0.392615	0.547314	0.412546	0.690419	0.558345
CD_UC_TNF_eliminate_w0_NeighborhoodConnectivity_elim	0.49335	0.440153	0.675163	0.636447	0.569026	0.503109
CD_UC_TNF_eliminate_w0_NeighborhoodConnectivity_zero	0.486771	0.357173	0.675163	0.592491	0.569026	0.437351
CD_UC_TNF_eliminate_w0_Radiality_elim	0.557654	0.500849	0.625305	0.614927	0.510043	0.554998
CD_UC_TNF_eliminate_w0_Radiality_zero	0.557654	0.496817	0.625305	0.607143	0.549099	0.550215
CD_UC_TNF_eliminate_w0_Stress_elim	0.605971	0.590832	0.65288	0.715659	0.632074	0.446676
CD_UC_TNF_eliminate_w0_Stress_zero	0.605971	0.590832	0.65288	0.715659	0.632074	0.446676
CD_UC_TNF_eliminate_w0_TopologicalCoefficient_elim	0.621817	0.441851	0.659544	0.696276	0.503667	0.542324
CD_UC_TNF_eliminate_w0_TopologicalCoefficient_zero	0.621817	0.441851	0.659544	0.687424	0.503667	0.542324
CD_UC_VDZ_eliminate_w14_AverageShortestPathLength_elim	0.603535	0.493636	0.597917	0.4875	0.628235	0.439053
CD_UC_VDZ_eliminate_w14_AverageShortestPathLength_zero	0.603535	0.484848	0.597917	0.415451	0.628235	0.481366
CD_UC_VDZ_eliminate_w14_BetweennessCentrality_elim	0.538384	0.332121	0.552778	0.47934	0.572076	0.457686
CD_UC_VDZ_eliminate_w14_BetweennessCentrality_zero	0.538384	0.332121	0.552778	0.47934	0.572076	0.457686
CD_UC_VDZ_eliminate_w14_ClosenessCentrality_elim	0.603535	0.484545	0.595139	0.394792	0.624612	0.417702
CD_UC_VDZ_eliminate_w14_ClosenessCentrality_zero	0.603535	0.485455	0.484722	0.406944	0.624612	0.411102
CD_UC_VDZ_eliminate_w14_ClusteringCoefficient_elim	0.658586	0.568788	0.55625	0.542708	0.632246	0.564441
CD_UC_VDZ_eliminate_w14_ClusteringCoefficient_zero	0.658586	0.562121	0.55625	0.527257	0.654374	0.563665
CD_UC_VDZ_eliminate_w14_Degree_elim	0.639394	0.554545	0.670833	0.529687	0.634187	0.445846
CD_UC_VDZ_eliminate_w14_Degree_zero	0.639394	0.598788	0.670833	0.581944	0.634187	0.557453
CD_UC_VDZ_eliminate_w14_Eccentricity_elim	0.511111	0.489091	0.533333	0.490972	0.544255	0.389169
CD_UC_VDZ_eliminate_w14_Eccentricity_zero	0.569697	0.468182	0.533333	0.463021	0.544255	0.331134
CD_UC_VDZ_eliminate_w14_NeighborhoodConnectivity_elim	0.582323	0.379091	0.649306	0.570139	0.668349	0.474961
CD_UC_VDZ_eliminate_w14_NeighborhoodConnectivity_zero	0.582323	0.42303	0.649306	0.569965	0.668349	0.523486
CD_UC_VDZ_eliminate_w14_Radiality_elim	0.458586	0.468485	0.574306	0.516667	0.538302	0.423913
CD_UC_VDZ_eliminate_w14_Radiality_zero	0.524242	0.426667	0.506944	0.524479	0.57104	0.446817
CD_UC_VDZ_eliminate_w14_Stress_elim	0.693434	0.52	0.625	0.570486	0.653339	0.489325
CD_UC_VDZ_eliminate_w14_Stress_zero	0.693434	0.587273	0.625	0.464062	0.653339	0.466033
CD_UC_VDZ_eliminate_w14_TopologicalCoefficient_elim	0.606061	0.542727	0.664583	0.581597	0.646222	0.501165
CD_UC_VDZ_eliminate_w14_TopologicalCoefficient_zero	0.606061	0.590606	0.664583	0.552431	0.692805	0.577834
CD_UC_VDZ_eliminate_w0_AverageShortestPathLength_elim	0.532499	0.494392	0.555037	0.565934	0.631416	0.550402
CD_UC_VDZ_eliminate_w0_AverageShortestPathLength_zero	0.532499	0.450388	0.592079	0.52294	0.631416	0.591218
CD_UC_VDZ_eliminate_w0_BetweennessCentrality_elim	0.448806	0.480155	0.642857	0.53544	0.66543	0.618429
CD_UC_VDZ_eliminate_w0_BetweennessCentrality_zero	0.457578	0.452545	0.642857	0.54272	0.66543	0.669295
CD_UC_VDZ_eliminate_w0_ClosenessCentrality_elim	0.541271	0.499137	0.566117	0.560714	0.633941	0.621212
CD_UC_VDZ_eliminate_w0_ClosenessCentrality_zero	0.541271	0.540121	0.599267	0.542445	0.633941	0.542208
CD_UC_VDZ_eliminate_w0_ClusteringCoefficient_elim	0.395456	0.515962	0.626877	0.673626	0.66543	0.626933
CD_UC_VDZ_eliminate_w0_ClusteringCoefficient_zero	0.395456	0.515962	0.604853	0.713874	0.66543	0.578077
CD_UC_VDZ_eliminate_w0_Degree_elim	0.522289	0.526747	0.66163	0.557418	0.683158	0.626623
CD_UC_VDZ_eliminate_w0_Degree_zero	0.522289	0.510354	0.664606	0.560027	0.690734	0.586271
CD_UC_VDZ_eliminate_w0_Eccentricity_elim	0.55522	0.391286	0.589652	0.541071	0.667749	0.591218
CD_UC_VDZ_eliminate_w0_Eccentricity_zero	0.55522	0.176014	0.613553	0.552885	0.667749	0.598176
CD_UC_VDZ_eliminate_w0_NeighborhoodConnectivity_elim	0.569744	0.589301	0.659432	0.610027	0.669192	0.574985
CD_UC_VDZ_eliminate_w0_NeighborhoodConnectivity_zero	0.563848	0.54616	0.659432	0.562088	0.625953	0.551484
CD_UC_VDZ_eliminate_w0_Radiality_elim	0.59721	0.434858	0.618727	0.620192	0.657854	0.58859
CD_UC_VDZ_eliminate_w0_Radiality_zero	0.570894	0.542709	0.629716	0.58544	0.657854	0.596166
CD_UC_VDZ_eliminate_w0_Stress_elim	0.535519	0.216566	0.573214	0.57033	0.737683	0.639301
CD_UC_VDZ_eliminate_w0_Stress_zero	0.535519	0.21786	0.565522	0.507967	0.737683	0.617347
CD_UC_VDZ_eliminate_w0_TopologicalCoefficient_elim	0.620075	0.494392	0.585714	0.571978	0.656875	0.619666
CD_UC_VDZ_eliminate_w0_TopologicalCoefficient_zero	0.620075	0.421915	0.585714	0.591621	0.656875	0.578386
CD_UST_eliminate_w24_AverageShortestPathLength_elim	0.841799	0.655556	0.629293	0.639394	0.512766	0.602128
CD_UST_eliminate_w24_AverageShortestPathLength_zero	0.830688	0.542857	0.612626	0.619697	0.539007	0.506383
CD_UST_eliminate_w24_BetweennessCentrality_elim	0.52381	0.428571	0.585354	0.627273	0.508511	0.344681
CD_UST_eliminate_w24_BetweennessCentrality_zero	0.508995	0.51746	0.585354	0.57197	0.590071	0.37234
CD_UST_eliminate_w24_ClosenessCentrality_elim	0.817989	0.620635	0.608586	0.625758	0.590071	0.519149
CD_UST_eliminate_w24_ClosenessCentrality_zero	0.715344	0.679365	0.659091	0.657576	0.482979	0.512766
CD_UST_eliminate_w24_ClusteringCoefficient_elim	0.339683	0.288889	0.577273	0.505303	0.619858	0.504255
CD_UST_eliminate_w24_ClusteringCoefficient_zero	0.339683	0.377778	0.577273	0.601515	0.619858	0.440426
CD_UST_eliminate_w24_Degree_elim	0.644444	0.631746	0.565657	0.619697	0.575887	0.587234
CD_UST_eliminate_w24_Degree_zero	0.687302	0.490476	0.538384	0.475	0.586525	0.591489
CD_UST_eliminate_w24_Eccentricity_elim	0.71164	0.77619	0.614141	0.659091	0.485816	0.408511
CD_UST_eliminate_w24_Eccentricity_zero	0.719577	0.8	0.621717	0.610606	0.610638	0.468085
CD_UST_eliminate_w24_NeighborhoodConnectivity_elim	0.512698	0.515873	0.629798	0.608333	0.858865	0.740426
CD_UST_eliminate_w24_NeighborhoodConnectivity_zero	0.481481	0.473016	0.629798	0.487121	0.799291	0.740426
CD_UST_eliminate_w24_Radiality_elim	0.558201	0.534921	0.55303	0.372727	0.640426	0.757447
CD_UST_eliminate_w24_Radiality_zero	0.548677	0.547619	0.469697	0.379545	0.592908	0.706383
CD_UST_eliminate_w24_Stress_elim	0.658201	0.655556	0.669697	0.524242	0.478723	0.53617
CD_UST_eliminate_w24_Stress_zero	0.658201	0.674603	0.669697	0.59697	0.489362	0.480851
CD_UST_eliminate_w24_TopologicalCoefficient_elim	0.806349	0.863492	0.624747	0.414394	0.560993	0.353191
CD_UST_eliminate_w24_TopologicalCoefficient_zero	0.806349	0.826984	0.608081	0.422727	0.54539	0.438298
CD_UST_eliminate_w0_AverageShortestPathLength_elim	0.698569	0.466905	0.581197	0.541514	0.487879	0.172727
CD_UST_eliminate_w0_AverageShortestPathLength_zero	0.616279	0.40966	0.579976	0.513431	0.475758	0.192727
CD_UST_eliminate_w0_BetweennessCentrality_elim	0.509839	0.415027	0.405372	0.274115	0.660606	0.558182
CD_UST_eliminate_w0_BetweennessCentrality_zero	0.509839	0.449016	0.410867	0.335775	0.660606	0.656364
CD_UST_eliminate_w0_ClosenessCentrality_elim	0.607036	0.421288	0.581807	0.48779	0.545455	0.22
CD_UST_eliminate_w0_ClosenessCentrality_zero	0.562314	0.505367	0.581807	0.517705	0.484848	0.234545
CD_UST_eliminate_w0_ClusteringCoefficient_elim	0.615385	0.484794	0.516484	0.655678	0.633333	0.450909
CD_UST_eliminate_w0_ClusteringCoefficient_zero	0.593918	0.440966	0.516484	0.650183	0.633333	0.452727
CD_UST_eliminate_w0_Degree_elim	0.604055	0.515206	0.580586	0.539683	0.787879	0.469091
CD_UST_eliminate_w0_Degree_zero	0.566488	0.511628	0.580586	0.507326	0.781818	0.427273
CD_UST_eliminate_w0_Eccentricity_elim	0.576029	0.271914	0.543956	0.550672	0.584848	0.389091
CD_UST_eliminate_w0_Eccentricity_zero	0.561717	0.291592	0.528083	0.531136	0.587879	0.381818
CD_UST_eliminate_w0_NeighborhoodConnectivity_elim	0.576625	0.314848	0.472527	0.651404	0.693939	0.632727
CD_UST_eliminate_w0_NeighborhoodConnectivity_zero	0.515206	0.248658	0.456044	0.542125	0.666667	0.572727
CD_UST_eliminate_w0_Radiality_elim	0.622838	0.422182	0.543346	0.504884	0.454545	0.392727
CD_UST_eliminate_w0_Radiality_zero	0.584079	0.412343	0.56105	0.489011	0.469697	0.349091
CD_UST_eliminate_w0_Stress_elim	0.513715	0.364937	0.619658	0.409035	0.727273	0.505455
CD_UST_eliminate_w0_Stress_zero	0.513715	0.349732	0.619658	0.425519	0.727273	0.64
CD_UST_eliminate_w0_TopologicalCoefficient_elim	0.585569	0.332737	0.530525	0.528083	0.760606	0.472727
CD_UST_eliminate_w0_TopologicalCoefficient_zero	0.588253	0.334526	0.532357	0.577534	0.760606	0.492727
CD_VDZ_eliminate_w14_AverageShortestPathLength_elim	0.689655	0.631466	0.645089	0.579799	0.60802	0.568421
CD_VDZ_eliminate_w14_AverageShortestPathLength_zero	0.604167	0.594828	0.645089	0.565848	0.647619	0.630827
CD_VDZ_eliminate_w14_BetweennessCentrality_elim	0.721983	0.739224	0.733631	0.578683	0.690476	0.572932
CD_VDZ_eliminate_w14_BetweennessCentrality_zero	0.721983	0.635776	0.71131	0.548549	0.690476	0.481955
CD_VDZ_eliminate_w14_ClosenessCentrality_elim	0.683908	0.573276	0.660714	0.65067	0.60802	0.630827
CD_VDZ_eliminate_w14_ClosenessCentrality_zero	0.66092	0.586207	0.660714	0.604911	0.586466	0.646617
CD_VDZ_eliminate_w14_ClusteringCoefficient_elim	0.721264	0.75431	0.634673	0.621094	0.628321	0.538346
CD_VDZ_eliminate_w14_ClusteringCoefficient_zero	0.721264	0.685345	0.634673	0.613839	0.628321	0.53985
CD_VDZ_eliminate_w14_Degree_elim	0.621408	0.711207	0.582589	0.595424	0.605263	0.541353
CD_VDZ_eliminate_w14_Degree_zero	0.634339	0.803879	0.544643	0.584821	0.576942	0.543609
CD_VDZ_eliminate_w14_Eccentricity_elim	0.703305	0.724138	0.651042	0.662946	0.586967	0.683459
CD_VDZ_eliminate_w14_Eccentricity_zero	0.703305	0.75	0.651042	0.676897	0.711278	0.785714
CD_VDZ_eliminate_w14_NeighborhoodConnectivity_elim	0.627155	0.594828	0.514881	0.594866	0.523058	0.46391
CD_VDZ_eliminate_w14_NeighborhoodConnectivity_zero	0.619971	0.719828	0.50744	0.665737	0.57594	0.48797
CD_VDZ_eliminate_w14_Radiality_elim	0.716236	0.532328	0.699405	0.681362	0.639098	0.582707
CD_VDZ_eliminate_w14_Radiality_zero	0.665948	0.717672	0.6875	0.739397	0.612782	0.61203
CD_VDZ_eliminate_w14_Stress_elim	0.652299	0.674569	0.707589	0.679129	0.577694	0.499248
CD_VDZ_eliminate_w14_Stress_zero	0.652299	0.698276	0.686012	0.709263	0.570426	0.538346
CD_VDZ_eliminate_w14_TopologicalCoefficient_elim	0.778736	0.741379	0.671131	0.604353	0.713534	0.598496
CD_VDZ_eliminate_w14_TopologicalCoefficient_zero	0.771552	0.627155	0.604167	0.612723	0.713534	0.720301
CD_VDZ_eliminate_w24_AverageShortestPathLength_elim	0.621429	0.494643	0.476923	0.292308	0.478022	0.575092
CD_VDZ_eliminate_w24_AverageShortestPathLength_zero	0.684524	0.6	0.384615	0.319231	0.491453	0.556777
CD_VDZ_eliminate_w24_BetweennessCentrality_elim	0.521429	0.532143	0.660256	0.646154	0.550672	0.190476
CD_VDZ_eliminate_w24_BetweennessCentrality_zero	0.554762	0.408929	0.641026	0.601923	0.550672	0.197802
CD_VDZ_eliminate_w24_ClosenessCentrality_elim	0.692857	0.557143	0.501282	0.392308	0.514652	0.551282
CD_VDZ_eliminate_w24_ClosenessCentrality_zero	0.677381	0.589286	0.502564	0.3	0.454823	0.428571
CD_VDZ_eliminate_w24_ClusteringCoefficient_elim	0.702381	0.632143	0.564103	0.594231	0.624542	0.538462
CD_VDZ_eliminate_w24_ClusteringCoefficient_zero	0.702381	0.548214	0.564103	0.573077	0.624542	0.677656
CD_VDZ_eliminate_w24_Degree_elim	0.489286	0.617857	0.716667	0.657692	0.725885	0.553114
CD_VDZ_eliminate_w24_Degree_zero	0.532143	0.467857	0.573077	0.590385	0.710012	0.53663
CD_VDZ_eliminate_w24_Eccentricity_elim	0.657143	0.771429	0.484615	0.503846	0.411477	0.494505
CD_VDZ_eliminate_w24_Eccentricity_zero	0.616667	0.675	0.602564	0.430769	0.432234	0.42674
CD_VDZ_eliminate_w24_NeighborhoodConnectivity_elim	0.582143	0.526786	0.678205	0.576923	0.569597	0.637363
CD_VDZ_eliminate_w24_NeighborhoodConnectivity_zero	0.629762	0.678571	0.588462	0.573077	0.545788	0.652015
CD_VDZ_eliminate_w24_Radiality_elim	0.67381	0.789286	0.524359	0.557692	0.368132	0.208791
CD_VDZ_eliminate_w24_Radiality_zero	0.639286	0.742857	0.439744	0.505769	0.523199	0.3663
CD_VDZ_eliminate_w24_Stress_elim	0.539286	0.694643	0.546154	0.584615	0.442002	0.355311
CD_VDZ_eliminate_w24_Stress_zero	0.575	0.708929	0.546154	0.613462	0.462149	0.360806
CD_VDZ_eliminate_w24_TopologicalCoefficient_elim	0.654762	0.507143	0.634615	0.678846	0.605617	0.481685
CD_VDZ_eliminate_w24_TopologicalCoefficient_zero	0.654762	0.382143	0.617949	0.513462	0.579976	0.487179
CD_VDZ_eliminate_w0_AverageShortestPathLength_elim	0.621429	0.578571	0.741647	0.684149	0.485714	0.518519
CD_VDZ_eliminate_w0_AverageShortestPathLength_zero	0.589881	0.546429	0.732323	0.684926	0.485714	0.583598
CD_VDZ_eliminate_w0_BetweennessCentrality_elim	0.566071	0.558929	0.597902	0.506216	0.573545	0.504762
CD_VDZ_eliminate_w0_BetweennessCentrality_zero	0.566071	0.558929	0.597902	0.510101	0.573545	0.508995
CD_VDZ_eliminate_w0_ClosenessCentrality_elim	0.592857	0.451786	0.766123	0.672494	0.484127	0.577778
CD_VDZ_eliminate_w0_ClosenessCentrality_zero	0.615476	0.516071	0.686092	0.623155	0.484127	0.493651
CD_VDZ_eliminate_w0_ClusteringCoefficient_elim	0.55	0.191071	0.597514	0.559052	0.666667	0.434921
CD_VDZ_eliminate_w0_ClusteringCoefficient_zero	0.55	0.303571	0.597514	0.569153	0.666667	0.500529
CD_VDZ_eliminate_w0_Degree_elim	0.564286	0.355357	0.6554	0.666667	0.698942	0.475132
CD_VDZ_eliminate_w0_Degree_zero	0.557738	0.448214	0.628205	0.614608	0.698942	0.560847
CD_VDZ_eliminate_w0_Eccentricity_elim	0.523214	0.532143	0.69697	0.596348	0.502646	0.466138
CD_VDZ_eliminate_w0_Eccentricity_zero	0.534524	0.542857	0.652292	0.677156	0.486772	0.38254
CD_VDZ_eliminate_w0_NeighborhoodConnectivity_elim	0.604167	0.294643	0.635198	0.554002	0.533333	0.6
CD_VDZ_eliminate_w0_NeighborhoodConnectivity_zero	0.492857	0.253571	0.635198	0.550117	0.533333	0.601058
CD_VDZ_eliminate_w0_Radiality_elim	0.499405	0.410714	0.433178	0.534188	0.431217	0.349206
CD_VDZ_eliminate_w0_Radiality_zero	0.573214	0.392857	0.41958	0.472805	0.433862	0.411111
CD_VDZ_eliminate_w0_Stress_elim	0.645238	0.569643	0.708625	0.566434	0.591005	0.516402
CD_VDZ_eliminate_w0_Stress_zero	0.645238	0.569643	0.708625	0.608003	0.591005	0.477249
CD_VDZ_eliminate_w0_TopologicalCoefficient_elim	0.500595	0.439286	0.627428	0.550894	0.583598	0.650265
CD_VDZ_eliminate_w0_TopologicalCoefficient_zero	0.500595	0.4	0.622378	0.612277	0.583598	0.703704
UC_TNF_eliminate_w14_AverageShortestPathLength_elim	0.530909	0.410909	0.403509	0.388545	0.480952	0.461905
UC_TNF_eliminate_w14_AverageShortestPathLength_zero	0.537576	0.363636	0.46904	0.304954	0.411111	0.330159
UC_TNF_eliminate_w14_BetweennessCentrality_elim	0.604242	0.525455	0.70485	0.617647	0.690476	0.628571
UC_TNF_eliminate_w14_BetweennessCentrality_zero	0.604242	0.456364	0.70485	0.643963	0.690476	0.666667
UC_TNF_eliminate_w14_ClosenessCentrality_elim	0.557576	0.445455	0.359649	0.376161	0.446032	0.526984
UC_TNF_eliminate_w14_ClosenessCentrality_zero	0.493939	0.481818	0.343137	0.363777	0.42381	0.426984
UC_TNF_eliminate_w14_ClusteringCoefficient_elim	0.310909	0.44	0.558824	0.427245	0.7	0.277778
UC_TNF_eliminate_w14_ClusteringCoefficient_zero	0.310909	0.469091	0.558824	0.386997	0.7	0.384127
UC_TNF_eliminate_w14_Degree_elim	0.510909	0.516364	0.745614	0.325077	0.573016	0.465079
UC_TNF_eliminate_w14_Degree_zero	0.498788	0.507273	0.71259	0.452012	0.555556	0.404762
UC_TNF_eliminate_w14_Eccentricity_elim	0.599394	0.418182	0.505676	0.578947	0.52381	0.495238
UC_TNF_eliminate_w14_Eccentricity_zero	0.577576	0.361818	0.54386	0.46904	0.522222	0.501587
UC_TNF_eliminate_w14_NeighborhoodConnectivity_elim	0.668485	0.585455	0.679567	0.544892	0.288889	0.342857
UC_TNF_eliminate_w14_NeighborhoodConnectivity_zero	0.668485	0.454545	0.636223	0.520124	0.45873	0.246032
UC_TNF_eliminate_w14_Radiality_elim	0.519394	0.376364	0.621259	0.473684	0.561905	0.184127
UC_TNF_eliminate_w14_Radiality_zero	0.431515	0.434545	0.523736	0.431889	0.52381	0.296825
UC_TNF_eliminate_w14_Stress_elim	0.603636	0.550909	0.71259	0.52322	0.72381	0.407937
UC_TNF_eliminate_w14_Stress_zero	0.60303	0.463636	0.71259	0.611455	0.72381	0.436508
UC_TNF_eliminate_w14_TopologicalCoefficient_elim	0.5	0.478182	0.755418	0.535604	0.62381	0.385714
UC_TNF_eliminate_w14_TopologicalCoefficient_zero	0.516364	0.383636	0.755418	0.360681	0.639683	0.314286
UC_TNF_eliminate_w0_AverageShortestPathLength_elim	0.64375	0.575	0.464286	0.334416	0.548041	0.288245
UC_TNF_eliminate_w0_AverageShortestPathLength_zero	0.64375	0.551562	0.602814	0.406656	0.588298	0.405797
UC_TNF_eliminate_w0_BetweennessCentrality_elim	0.658333	0.609375	0.520563	0.232143	0.559313	0.31723
UC_TNF_eliminate_w0_BetweennessCentrality_zero	0.654167	0.565625	0.520563	0.220779	0.559313	0.409018
UC_TNF_eliminate_w0_ClosenessCentrality_elim	0.585417	0.521875	0.435065	0.391234	0.56817	0.468599
UC_TNF_eliminate_w0_ClosenessCentrality_zero	0.595833	0.61875	0.622835	0.362825	0.573269	0.451691
UC_TNF_eliminate_w0_ClusteringCoefficient_elim	0.773958	0.640625	0.633658	0.332792	0.538111	0.450886
UC_TNF_eliminate_w0_ClusteringCoefficient_zero	0.773958	0.678125	0.633658	0.551136	0.538111	0.302738
UC_TNF_eliminate_w0_Degree_elim	0.510417	0.695312	0.52381	0.222403	0.621041	0.47182
UC_TNF_eliminate_w0_Degree_zero	0.515625	0.682813	0.568182	0.214286	0.500268	0.416264
UC_TNF_eliminate_w0_Eccentricity_elim	0.485417	0.5375	0.594156	0.497565	0.577295	0.276167
UC_TNF_eliminate_w0_Eccentricity_zero	0.478125	0.471875	0.61526	0.505682	0.585078	0.277778
UC_TNF_eliminate_w0_NeighborhoodConnectivity_elim	0.48125	0.685937	0.505952	0.299513	0.602791	0.362319
UC_TNF_eliminate_w0_NeighborhoodConnectivity_zero	0.495833	0.653125	0.458333	0.238636	0.58132	0.367955
UC_TNF_eliminate_w0_Radiality_elim	0.641667	0.610938	0.494048	0.303571	0.528449	0.355072
UC_TNF_eliminate_w0_Radiality_zero	0.611458	0.632812	0.600108	0.290584	0.627483	0.483897
UC_TNF_eliminate_w0_Stress_elim	0.6875	0.676562	0.569264	0.345779	0.633387	0.397746
UC_TNF_eliminate_w0_Stress_zero	0.6875	0.5625	0.569264	0.419643	0.633387	0.293076
UC_TNF_eliminate_w0_TopologicalCoefficient_elim	0.585417	0.715625	0.398268	0.32224	0.589372	0.465378
UC_TNF_eliminate_w0_TopologicalCoefficient_zero	0.672917	0.715625	0.40368	0.38961	0.585346	0.437198
UC_VDZ_eliminate_w14_AverageShortestPathLength_elim	0.681658	0.578483	0.62381	0.6125	0.683333	0.4875
UC_VDZ_eliminate_w14_AverageShortestPathLength_zero	0.669312	0.505291	0.634524	0.576786	0.655952	0.427679
UC_VDZ_eliminate_w14_BetweennessCentrality_elim	0.539683	0.714286	0.610714	0.498214	0.716667	0.409821
UC_VDZ_eliminate_w14_BetweennessCentrality_zero	0.539683	0.714286	0.610714	0.498214	0.716667	0.409821
UC_VDZ_eliminate_w14_ClosenessCentrality_elim	0.673721	0.664021	0.664286	0.607143	0.697619	0.439286
UC_VDZ_eliminate_w14_ClosenessCentrality_zero	0.61552	0.558201	0.653571	0.628571	0.663095	0.544643
UC_VDZ_eliminate_w14_ClusteringCoefficient_elim	0.574074	0.333333	0.561905	0.45	0.542857	0.609821
UC_VDZ_eliminate_w14_ClusteringCoefficient_zero	0.574074	0.462081	0.561905	0.465179	0.542857	0.525893
UC_VDZ_eliminate_w14_Degree_elim	0.663139	0.643739	0.725	0.559821	0.532143	0.392857
UC_VDZ_eliminate_w14_Degree_zero	0.663139	0.62963	0.708333	0.56875	0.541667	0.386607
UC_VDZ_eliminate_w14_Eccentricity_elim	0.559083	0.41358	0.64881	0.46875	0.7	0.659821
UC_VDZ_eliminate_w14_Eccentricity_zero	0.740741	0.507937	0.64881	0.597321	0.734524	0.717857
UC_VDZ_eliminate_w14_NeighborhoodConnectivity_elim	0.514109	0.411817	0.591667	0.359821	0.64881	0.591964
UC_VDZ_eliminate_w14_NeighborhoodConnectivity_zero	0.557319	0.441799	0.635714	0.459821	0.657143	0.605357
UC_VDZ_eliminate_w14_Radiality_elim	0.544092	0.325397	0.564286	0.519643	0.391667	0.452679
UC_VDZ_eliminate_w14_Radiality_zero	0.618166	0.436508	0.594048	0.425	0.409524	0.482143
UC_VDZ_eliminate_w14_Stress_elim	0.553792	0.33157	0.594048	0.416964	0.610714	0.455357
UC_VDZ_eliminate_w14_Stress_zero	0.553792	0.433862	0.594048	0.491964	0.610714	0.360714
UC_VDZ_eliminate_w14_TopologicalCoefficient_elim	0.624339	0.582011	0.502381	0.441071	0.575	0.33125
UC_VDZ_eliminate_w14_TopologicalCoefficient_zero	0.624339	0.72575	0.502381	0.496429	0.575	0.45
UC_VDZ_eliminate_w0_AverageShortestPathLength_elim	0.627671	0.689103	0.544118	0.439338	0.684524	0.488095
UC_VDZ_eliminate_w0_AverageShortestPathLength_zero	0.627671	0.677885	0.544118	0.522059	0.623016	0.488095
UC_VDZ_eliminate_w0_BetweennessCentrality_elim	0.504274	0.447115	0.644914	0.64614	0.573413	0.488946
UC_VDZ_eliminate_w0_BetweennessCentrality_zero	0.504274	0.477564	0.644914	0.714154	0.573413	0.437075
UC_VDZ_eliminate_w0_ClosenessCentrality_elim	0.627671	0.738782	0.531556	0.431985	0.672619	0.548469
UC_VDZ_eliminate_w0_ClosenessCentrality_zero	0.627671	0.709936	0.581801	0.578125	0.672619	0.47534
UC_VDZ_eliminate_w0_ClusteringCoefficient_elim	0.630342	0.535256	0.627145	0.51011	0.470238	0.516156
UC_VDZ_eliminate_w0_ClusteringCoefficient_zero	0.630342	0.653846	0.627145	0.591912	0.470238	0.497449
UC_VDZ_eliminate_w0_Degree_elim	0.725427	0.620192	0.551164	0.421875	0.537698	0.522959
UC_VDZ_eliminate_w0_Degree_zero	0.725427	0.560897	0.551164	0.289522	0.537698	0.49915
UC_VDZ_eliminate_w0_Eccentricity_elim	0.559295	0.55609	0.640012	0.295037	0.426587	0.371599
UC_VDZ_eliminate_w0_Eccentricity_zero	0.559295	0.578526	0.640012	0.369485	0.498016	0.409014
UC_VDZ_eliminate_w0_NeighborhoodConnectivity_elim	0.615919	0.575321	0.486826	0.454044	0.464286	0.448129
UC_VDZ_eliminate_w0_NeighborhoodConnectivity_zero	0.615919	0.482372	0.486826	0.486213	0.503968	0.491497
UC_VDZ_eliminate_w0_Radiality_elim	0.510684	0.625	0.568321	0.39614	0.644841	0.488095
UC_VDZ_eliminate_w0_Radiality_zero	0.471154	0.567308	0.568321	0.463235	0.644841	0.511054
UC_VDZ_eliminate_w0_Stress_elim	0.65438	0.591346	0.630515	0.487132	0.670635	0.384354
UC_VDZ_eliminate_w0_Stress_zero	0.65438	0.668269	0.630515	0.506434	0.670635	0.42432
UC_VDZ_eliminate_w0_TopologicalCoefficient_elim	0.637286	0.466346	0.701593	0.466912	0.640873	0.508503
UC_VDZ_eliminate_w0_TopologicalCoefficient_zero	0.637286	0.528846	0.701593	0.477022	0.640873	0.529762

## Sheet: ST8b
Supplementary table 8b. Summary of the inter-outcome and intra-outcome concordances.
								Inter-outcome congruence			Intra-outcome congruence_intermetric
Cohort	SVM_Biomarker	RFCV_Biomarker	SVM_Clinical	RFCV_Clinical	SVM_Endoscopic	RFCV_Endoscopic	BO_CO	BO_EO	CO_EO	BO_BO	CO_CO	EO_EO
CD_TNF_eliminate_w0_Stress_zero	0.378049	0.332825	0.559259	0.467196	0.677885	0.758413	-	-	-	-	-	-
Cohort	SVM_Biomarker	RFCV_Biomarker	SVM_Clinical	RFCV_Clinical	SVM_Endoscopic	RFCV_Endoscopic	BO_CO	BO_EO	CO_EO	BO_BO	CO_CO	EO_EO
CD_TNF_eliminate_w14_BetweennessCentrality_elim	0.719697	0.566116	0.672532	0.686217	0.793939	0.645455	-	-	-	-	-
CD_TNF_eliminate_w14_BetweennessCentrality_zero	0.772727	0.423554	0.605083	0.564516	0.793939	0.745455	-		-		-
CD_TNF_eliminate_w14_ClusteringCoefficient_elim	0.780303	0.592975	0.682307	0.6261	0.722222	0.5	-	-	-		-	-
CD_TNF_eliminate_w14_ClusteringCoefficient_zero	0.780303	0.665289	0.682307	0.66129	0.722222	0.593939	-	-	-		-	-
CD_TNF_eliminate_w14_Degree_elim	0.712121	0.475207	0.673998	0.744868	0.822222	0.715152	-	-	-	-	-
CD_TNF_eliminate_w14_Degree_zero	0.727273	0.603306	0.657869	0.750733	0.766667	0.733333	-	-		-
CD_TNF_eliminate_w14_Eccentricity_elim	0.530303	0.475207	0.738514	0.524927	0.760606	0.70303	-	-	-	-	-
CD_TNF_eliminate_w14_Eccentricity_zero	0.484848	0.409091	0.738514	0.677419	0.760606	0.609091	-	-	-	-	-
CD_TNF_eliminate_w14_NeighborhoodConnectivity_elim	0.681818	0.502066	0.68915	0.617302	0.726263	0.757576	-	-	-	-	-
CD_TNF_eliminate_w14_NeighborhoodConnectivity_zero	0.651515	0.603306	0.673021	0.593842	0.711111	0.781818	-	-	-	-	-
CD_TNF_eliminate_w14_Stress_elim	0.651515	0.419421	0.644184	0.568915	0.756566	0.721212	-	-	-	-	-
CD_TNF_eliminate_w14_Stress_zero	0.606061	0.409091	0.644184	0.583578	0.756566	0.621212	-	-	-	-	-
CD_TNF_eliminate_w14_TopologicalCoefficient_elim	0.659091	0.710744	0.660802	0.78739	0.711111	0.736364	-	-	-	-		-
CD_TNF_eliminate_w14_TopologicalCoefficient_zero	0.651515	0.764463	0.660802	0.673021	0.711111	0.824242	-		-		-
Cohort	SVM_Biomarker	RFCV_Biomarker	SVM_Clinical	RFCV_Clinical	SVM_Endoscopic	RFCV_Endoscopic	BO_CO	BO_EO	CO_EO	BO_BO	CO_CO	EO_EO
CD_UST_eliminate_w0_Degree_elim	0.604055	0.515206	0.580586	0.539683	0.787879	0.469091	-	-	-	-	-
CD_UST_eliminate_w0_Degree_zero	0.566488	0.511628	0.580586	0.507326	0.781818	0.427273	-	-	-	-	-
CD_UST_eliminate_w0_TopologicalCoefficient_elim	0.585569	0.332737	0.530525	0.528083	0.760606	0.472727	-	-	-	-	-
CD_UST_eliminate_w0_TopologicalCoefficient_zero	0.588253	0.334526	0.532357	0.577534	0.760606	0.492727	-	-	-	-	-
Cohort	SVM_Biomarker	RFCV_Biomarker	SVM_Clinical	RFCV_Clinical	SVM_Endoscopic	RFCV_Endoscopic	BO_CO	BO_EO	CO_EO	BO_BO	CO_CO	EO_EO
CD_UST_eliminate_w24_AverageShortestPathLength_elim	0.841799	0.655556	0.629293	0.639394	0.512766	0.602128	-	-	-		-	-
CD_UST_eliminate_w24_AverageShortestPathLength_zero	0.830688	0.542857	0.612626	0.619697	0.539007	0.506383	-	-	-		-	-
CD_UST_eliminate_w24_ClosenessCentrality_elim	0.817989	0.620635	0.608586	0.625758	0.590071	0.519149	-	-	-		-	-
CD_UST_eliminate_w24_Eccentricity_elim	0.71164	0.77619	0.614141	0.659091	0.485816	0.408511	-	-	-		-	-
CD_UST_eliminate_w24_Eccentricity_zero	0.719577	0.8	0.621717	0.610606	0.610638	0.468085	-	-	-		-	-
CD_UST_eliminate_w24_NeighborhoodConnectivity_elim	0.512698	0.515873	0.629798	0.608333	0.858865	0.740426	-	-	-	-	-
CD_UST_eliminate_w24_NeighborhoodConnectivity_zero	0.481481	0.473016	0.629798	0.487121	0.799291	0.740426	-	-	-	-	-
CD_UST_eliminate_w24_Radiality_elim	0.558201	0.534921	0.55303	0.372727	0.640426	0.757447	-	-	-	-	-
CD_UST_eliminate_w24_TopologicalCoefficient_elim	0.806349	0.863492	0.624747	0.414394	0.560993	0.353191	-	-	-		-	-
CD_UST_eliminate_w24_TopologicalCoefficient_zero	0.806349	0.826984	0.608081	0.422727	0.54539	0.438298	-	-	-		-	-
Cohort	SVM_Biomarker	RFCV_Biomarker	SVM_Clinical	RFCV_Clinical	SVM_Endoscopic	RFCV_Endoscopic	BO_CO	BO_EO	CO_EO	BO_BO	CO_CO	EO_EO
CD_VDZ_eliminate_w0_ClosenessCentrality_elim	0.592857	0.451786	0.766123	0.672494	0.484127	0.577778	-	-	-	-	-	-
Cohort	SVM_Biomarker	RFCV_Biomarker	SVM_Clinical	RFCV_Clinical	SVM_Endoscopic	RFCV_Endoscopic	BO_CO	BO_EO	CO_EO	BO_BO	CO_CO	EO_EO
CD_VDZ_eliminate_w14_Degree_zero	0.634339	0.803879	0.544643	0.584821	0.576942	0.543609	-	-	-		-	-
CD_VDZ_eliminate_w14_Eccentricity_zero	0.703305	0.75	0.651042	0.676897	0.711278	0.785714	-		-		-	-
CD_VDZ_eliminate_w14_TopologicalCoefficient_elim	0.778736	0.741379	0.671131	0.604353	0.713534	0.598496	-	-	-		-	-
CD_VDZ_eliminate_w14_TopologicalCoefficient_zero	0.771552	0.627155	0.604167	0.612723	0.713534	0.720301	-	-	-		-	-
Cohort	SVM_Biomarker	RFCV_Biomarker	SVM_Clinical	RFCV_Clinical	SVM_Endoscopic	RFCV_Endoscopic	BO_CO	BO_EO	CO_EO	BO_BO	CO_CO	EO_EO
CD_VDZ_eliminate_w24_Eccentricity_elim	0.657143	0.771429	0.484615	0.503846	0.411477	0.494505	-	-	-		-	-
CD_VDZ_eliminate_w24_Radiality_elim	0.67381	0.789286	0.524359	0.557692	0.368132	0.208791	-	-	-		-	-
Cohort	SVM_Biomarker	RFCV_Biomarker	SVM_Clinical	RFCV_Clinical	SVM_Endoscopic	RFCV_Endoscopic	BO_CO	BO_EO	CO_EO	BO_BO	CO_CO	EO_EO
UC_TNF_eliminate_w0_ClusteringCoefficient_elim	0.773958	0.640625	0.633658	0.332792	0.538111	0.450886	-	-	-		-	-
UC_TNF_eliminate_w0_ClusteringCoefficient_zero	0.773958	0.678125	0.633658	0.551136	0.538111	0.302738	-	-	-		-	-
Cohort	SVM_Biomarker	RFCV_Biomarker	SVM_Clinical	RFCV_Clinical	SVM_Endoscopic	RFCV_Endoscopic	BO_CO	BO_EO	CO_EO	BO_BO	CO_CO	EO_EO
UC_TNF_eliminate_w14_TopologicalCoefficient_elim	0.5	0.478182	0.755418	0.535604	0.62381	0.385714	-	-	-	-		-
UC_TNF_eliminate_w14_TopologicalCoefficient_zero	0.516364	0.383636	0.755418	0.360681	0.639683	0.314286	-	-	-	-		-

## Sheet: ST8c
Supplementary table 8c. Bacterial features identified by network metrics predictive of different outcomes.
Taxa	CD_TNF_w14_BC_BO	CD_TNF_w14_BC_EO	CD_TNF_w14_DE_CO	CD_TNF_w14_DE_EO	CD_TNF_w14_TC_BO	CD_TNF_w14_TC_EO	CD_VDZ_w14_EC_BO	CD_VDZ_w14_EC_EO
Lachnospiraceae|NA	2	1	2	1	6	3	5	4
Lachnospiraceae|Roseburia	1	0	3	2	2	2	1	1
Lachnospiraceae|Blautia	1	0	2	1	2	1	0	0
Ruminococcaceae|Faecalibacterium	0	0	1	0	3	2	0	1
Lachnospiraceae|Clostridium_XlVa	0	0	2	0	0	0	3	1
Lachnospiraceae|Dorea	0	0	1	0	0	0	2	2
Peptostreptococcaceae|Romboutsia	1	0	0	1	1	1	0	1
Rikenellaceae|Alistipes	1	0	0	0	0	1	1	2
Unclassified|Unclassified	0	0	1	1	1	1	0	0
Ruminococcaceae|Clostridium_IV	1	0	1	0	1	0	1	0
Coriobacteriaceae|Senegalimassilia	0	0	0	1	0	1	1	0
Lachnospiraceae|Fusicatenibacter	1	0	1	0	0	0	1	0
Lachnospiraceae|Ruminococcus2	0	0	1	0	0	1	1	0
Ruminococcaceae|Oscillibacter	0	0	1	0	1	1	0	0
Ruminococcaceae|Subdoligranulum	0	0	1	0	0	0	1	1
Bacteroidaceae|Bacteroides	0	0	1	0	0	0	0	1
Clostridiaceae_1|Clostridium_sensu_stricto	0	0	0	0	1	0	0	1
Lachnospiraceae|Anaerostipes	0	1	0	0	0	0	1	0
Porphyromonadaceae|Parabacteroides	0	0	0	0	0	0	0	2
Ruminococcaceae|NA	0	0	1	0	0	1	0	0
Lachnospiraceae|Coprococcus	0	0	0	0	1	1	0	0
Coriobacteriaceae|Adlercreutzia	0	0	0	0	1	0	0	0
Enterobacteriaceae|Escherichia/Shigella	1	0	0	0	0	0	0	0
Enterococcaceae|Enterococcus	0	0	0	0	0	1	0	0
Erysipelotrichaceae|Clostridium_XVIII	0	0	1	0	0	0	0	0
Erysipelotrichaceae|NA	0	0	0	0	0	0	1	0
Lachnospiraceae|Clostridium_XlVb	1	0	0	0	0	0	0	0
Peptostreptococcaceae|Intestinibacter	0	0	0	0	0	0	0	1
Porphyromonadaceae|Odoribacter	0	1	0	0	0	0	0	0
Ruminococcaceae|Butyricicoccus	0	0	0	0	0	0	0	1
Ruminococcaceae|Flavonifractor	0	0	0	0	0	1	0	0
Ruminococcaceae|Gemmiger	0	0	0	0	0	1	0	0
Ruminococcaceae|Intestinimonas	0	0	0	0	0	0	1	0
Ruminococcaceae|Ruminococcus	0	0	0	0	0	1	0	0
Veillonellaceae|Dialister	0	0	0	0	0	0	0	1

## Sheet: ST8d
Supplementary table 8d. Bacterial features identified by multiple network metrics predictive of the same outcomes for the CD TNF cohort at week 14.
Taxa	BC_zero_BO	CC_elim_BO	CC_zero_BO	TC_zero_BO	Degree_zero_CO	TC_elim_CO	BC_elim_EO	BC_zero_EO	Degree_zero_EO	Degree_elim_EO	EC_zero_EO	EC_elim_EO	Stress_zero_EO	Stress_elim_EO	TC_zero_EO	NC_zero_EO	NC_elim_EO
Lachnospiraceae|NA	1	0	0	6	2	4	1	1	1	1	2	2	2	2	2	5	4
Lachnospiraceae|Blautia	1	0	0	2	2	1	0	0	0	0	0	0	0	0	1	2	2
Lachnospiraceae|Roseburia	1	0	0	2	3	2	0	0	0	0	0	0	0	0	0	1	2
Lachnospiraceae|Anaerostipes	0	0	0	0	0	0	1	1	1	1	0	0	1	1	1	1	1
Ruminococcaceae|Faecalibacterium	0	0	0	3	1	1	0	0	1	1	0	0	0	0	1	0	1
Erysipelotrichaceae|Clostridium_XVIII	1	1	1	0	1	2	0	0	0	0	0	0	0	0	0	1	1
Lachnospiraceae|Clostridium_XlVa	0	0	0	0	2	2	0	0	0	0	0	0	0	0	0	2	2
Peptostreptococcaceae|Romboutsia	1	1	1	1	0	0	0	0	1	1	0	0	0	0	1	0	0
Ruminococcaceae|NA	0	0	0	0	1	0	0	0	1	1	0	0	1	1	1	1	0
Unassigned	1	1	1	1	1	0	0	0	0	0	0	0	0	0	0	1	0
Bacteroidaceae|Bacteroides	0	0	0	0	1	1	0	0	0	0	0	0	0	0	0	1	2
Ruminococcaceae|Clostridium_IV	0	0	0	1	1	1	0	0	0	0	0	0	0	0	0	1	1
Acidaminococcaceae|Phascolarctobacterium	0	0	0	0	0	0	0	0	0	0	0	0	1	1	0	1	1
Porphyromonadaceae|Odoribacter	0	0	0	0	0	0	1	1	0	0	0	0	1	1	0	0	0
Ruminococcaceae|Subdoligranulum	0	0	0	0	1	1	0	0	1	1	0	0	0	0	0	0	0
Enterobacteriaceae|Escherichia/Shigella	1	0	0	0	0	0	0	0	0	0	0	0	0	0	0	1	1
Ruminococcaceae|Flavonifractor	0	0	0	0	0	0	0	0	1	1	0	0	0	0	1	0	0
Ruminococcaceae|Oscillibacter	0	0	0	1	1	1	0	0	0	0	0	0	0	0	0	0	0
Coriobacteriaceae|Senegalimassilia	0	0	0	0	0	0	0	0	0	0	0	0	0	0	0	1	1
Lachnospiraceae|Clostridium_XlVb	1	0	0	0	0	1	0	0	0	0	0	0	0	0	0	0	0
Lachnospiraceae|Dorea	0	0	0	0	1	1	0	0	0	0	0	0	0	0	0	0	0
Lachnospiraceae|Fusicatenibacter	1	0	0	0	1	0	0	0	0	0	0	0	0	0	0	0	0
Lachnospiraceae|Ruminococcus2	0	0	0	0	1	1	0	0	0	0	0	0	0	0	0	0	0
Clostridiaceae_1|Clostridium_sensu_stricto	0	0	0	1	0	0	0	0	0	0	0	0	0	0	0	0	0
Coriobacteriaceae|Adlercreutzia	0	0	0	1	0	0	0	0	0	0	0	0	0	0	0	0	0
Erysipelotrichaceae|Turicibacter	0	0	0	0	0	0	0	0	0	0	0	0	0	0	0	1	0
Lachnospiraceae|Coprococcus	0	0	0	1	0	0	0	0	0	0	0	0	0	0	0	0	0
Rikenellaceae|Alistipes	1	0	0	0	0	0	0	0	0	0	0	0	0	0	0	0	0
Ruminococcaceae|Butyricicoccus	0	0	0	0	0	0	0	0	0	0	0	0	0	0	0	0	1
Ruminococcaceae|Gemmiger	0	0	0	0	0	0	0	0	0	0	0	0	0	0	1	0	0
Verrucomicrobiaceae|Akkermansia	0	0	0	0	0	1	0	0	0	0	0	0	0	0	0	0	0
